# Supplementary material for: HSP70 as a Mediator of Host–Pathogen Interaction in Arabidopsis thaliana During Plasmodiophora brassicae Infection
Source: Physiol Plant. 2025 Jun 4;177(3):e70309. doi: 10.1111/ppl.70309 (PMC12135032; doi:10.1111/ppl.70309)
Supplement: Supplementary file 2 — Table S1. Differentially abundant proteins identified in the roots and shoots of 4‐week‐old A. thaliana plants collected 14 days after inoculation. Supporting Information table for Figure 1A. Table S2. Proteins identified in clubroots (Category 4) of Col‐0 and selected mutants in HSP70. Supporting Information table for Figure 2B–D. Table S3. Results of orthogonal partial least‐squares discriminant analysis of proteome profiles. Supporting Information table for Figure 2E–H. Table S4. Manual evaluation of HSP70 family abundances. Supporting Information for Figure 2A. Table S5. Protein abundances across gall development. Supporting Information for Figure 3A–C and Figure 4A. Table S6. Identified interactors. Supporting Information for Figure 4. Table S7. Proteins found in xylem sap proteome. Supporting Information for Figure 5. [file PPL-177-e70309-s002.xlsx]

## Sheet: Legend
Supplementary Materials
The tables include mean values, standard deviations, results of statistical tests, and protein annotations. Student’s t-test, followed by FDR correction, was used for pairwise comparisons (e.g., P. brassicae vs. mock in early response proteomics, individual HSP70s vs. Col-0 in galls category 4, and comparisons of individual categories 1, 2, 3, and 4 vs. category 0; comparison of CEO96729 and HSP7…
Supplementary Table S1. Differentially abundant proteins identified in the roots and shoots of four-week-old A. thaliana plants collected 14 days after inoculation. Supplementary table for Figure S1a.
Supplementary Table S2. Proteins identified in club roots (Category 4) of Col-0 and selected mutants in HSP70. Supplementary table for Figure 2b-e.
Supplementary Table S3. Results of orthogonal partial least squares discriminant analysis of proteome profiles. Supplementary table for Figure 2f-i and Table 1.
Supplementary Table S4. Manual evaluation of HSP70 family abundances. Supplementary data for Figure 2a.
Supplementary Table S5. Protein abundances across gall development. Supplementary data for Figure 3a-c and Figure 4a.
Supplementary Table S6. Identified interactors. Supplementary data for Figure 4.
Supplementary Table S7. Proteins found in xylem sap proteome. Supplementary data for Figure 5.

## Sheet: Table S1
AGI	Protein name (UniProt)	Protein relative abundance compared to mock							UniProt			SUBA3 http://suba3.plantenergy.uwa.edu.au
		ROOT			SHOOT
		Plasmodiophora			Plasmodiophora
		Average	SD	T-test	Average	SD	T-test	Peptides used for quantitation	Accession	Gene names	EC number	SUBAcon	GFP	GO
AT1G05240	Peroxidase 1 (EC 1.11.1.7) (ATP11a) (Atperox P1)	2.30727	0.63832	0.000867199	-	-	-	R.TSLNMDPGSALTFDTHYFK.V	P0DI10	PER1 P1, At1g05240, YUP8H12.15	1.11.1.7	extracellular		hydrogen peroxide catabolic process; plant-type cell wall organization; response to oxidative stress
AT1G05250	Peroxidase 2 (EC 1.11.1.7) (ATP12a) (Atperox P2)	2.13079	0.919483	0.0104321	-	-	-	K.LNDALLNLPSPFADIK.T	Q67Z07	PER2 P2, At1g05250, YUP8H12.14	1.11.1.7	extracellular		hydrogen peroxide catabolic process; lignin metabolic process; plant-type cell wall organization; response to oxidative stress
AT1G14030	[Fructose-bisphosphate aldolase]-lysine N-methyltransferase, chloroplastic (EC 2.1.1.259) (Aldolases N-methyltransferase) ([Ribulose-bisphosphate carboxylase]-lysine N-methyltransferase-like) (AtLSMT-L) (LSMT-like enzyme)	-	-	-	1.55079	0.186581	0.000694862	R.ITLDDFIWAFGILK.S	Q9XI84	LSMT-L RBCMT, At1g14030, F16A14.25, F7A19.12	2.1.1.259	plastid		peptidyl-lysine monomethylation; peptidyl-lysine trimethylation
AT1G14980	10 kDa chaperonin, mitochondrial (Chaperonin 10) (CPN10) (Protein groES)	1.2488	0.188871	0.0258092	1.08088	0.574577	0.401896	K.EGDTVLLPEYGGTQVK.L	P34893	CPN10At1g14980, T15D22.2		mitochondrion		chaperone mediated protein folding requiring cofactor; response to heat; response to unfolded protein
AT1G15930	40S ribosomal protein S12-1	2.31532	1.1254	0.00420213	-	-	-	K.TLGEWAGLCK.I	Q9S9P1	RPS12AAt1g15930, T24D18.3		cytosol		mature ribosome assembly; response to cadmium ion; response to salt stress; ribosome assembly; translation
AT1G16030	Heat shock 70 kDa protein 5(Heat shock protein 70-5) (AtHsp70-5) (Heat shock protein 70b)	1.38204	0.118081	0.000604514	1.27548	0.338295	0.0704523	K.NAVVTVPAYFNDSQR.Q	Q9S9N1	HSP70-5HSP70B, At1g16030, T24D18.14		cytosol		response to heat; response to virus
AT1G27390	Mitochondrial import receptor subunit TOM20-2(Translocase of outer membrane 20 kDa subunit 2)	2.28297	1.15073	0.00412786	-	-	-	K.LMLNDAISKLEEALTINPGK.H	P82873	TOM20-2At1g27390, F17L21.18		mitochondrion		protein import into mitochondrial outer membrane; protein targeting to mitochondrion
AT1G47600	Myrosinase 4 (EC 3.2.1.147) (Beta-glucosidase 34) (AtBGLU34) (EC 3.2.1.21) (Sinigrinase 4) (Thioglucosidase 4)	1.60647	0.3678	0.0190838	-	-	-	R.LTGGVDENGITYYNNLINELK.A	Q8GRX1	TGG4 BGLU34, At1g47600, F16N3.11	3.2.1.147 3.2.1.21	vacuole		carbohydrate metabolic process; glucosinolate catabolic process; glucosinolate metabolic process; response to hormone; response to salt stress
								R.WFAPLNEFSELDK.A
AT1G53210	Sodium/calcium exchanger NCL (Na(+)/Ca(2+)-exchange protein NCL) (Protein NCX-like) (AtNCL)	1.29846	0.267605	0.0263147	-	-	-	K.QWLIQAMGGAPSGPEAGPR.T	Q8L636	NCL At1g53210, F12M16.12		plasma membrane		calcium ion homeostasis; cellular response to salt stress
AT1G62660	Acid beta-fructofuranosidase 3, vacuolar (At beta fruct3) (AtBETAFRUCT3) (EC 3.2.1.26) (Acid invertase 3) (AI 3) (Acid sucrose hydrolase 3) (Vacuolar invertase 3) (Inv-V3) (VAC-INV 3) (VI 3)	1.60117	0.386784	0.025858	-	-	-	R.STLANDVVKPIYGSFVPVLK.G	Q43348	BFRUCT3BETAFRUCT3, At1g62660, F23N19.3, T3P18.21	3.2.1.26	vacuole	vacuole:23737500	abscisic acid-activated signaling pathway; cellular response to gibberellin stimulus; response to bacterium; sucrose metabolic process
								R.ILVDHSIVEGFAQGGR.S
AT1G66700	S-adenosyl-L-methionine-dependent methyltransferases superfamily protein	0.398269	0.209192	0.00521441	-	-	-	R.YFSAGVPGSFFER.V	F4HPZ7	PXMT1 At1g66700, F4N21.16, F4N21_16		cytosol
AT1G66970	Glycerophosphodiester phosphodiesterase GDPDL1(EC 3.1.4.46) (Glycerophosphodiester phosphodiesterase-like 1) (ATGDPDL1) (Glycerophosphodiesterase-like 3) (Protein SHV3-LIKE 2)	1.86596	1.51998	0.0501482	1.23123	0.193512	0.040887	R.NGPTFVFQFLGK.E	Q7Y208	GDPDL1 GDPL3, SVL2, At1g66970, F1O19.5	3.1.4.46	plasma membrane		glycerol metabolic process; lipid metabolic process
AT1G72150	Patellin-1	1.5651	1.10486	0.157525	1.49639	0.462646	0.0221263	K.SSFVFVSDFR.N	Q56WK6	PATL1At1g72150, T9N14.1		cytosol		cell cycle; cell division; pollen tube growth; transport
AT1G74020	Protein STRICTOSIDINE SYNTHASE-LIKE 12 (AtSSL12) (EC 4.3.3.2) (Strictosidine synthase 1) (SS-1) (Strictosidine synthase 13) (AtSS13)	1.2578	0.927072	0.291577	0.70119	0.111108	0.00635571	R.FSPIQVLIALGLK.D	P94111	SSL12 SS1, SS13, At1g74020, F2P9.11	4.3.3.2	extracellular		alkaloid metabolic process; biosynthetic process; cellular response to potassium ion starvation; response to jasmonic acid; response to wounding
AT1G78970	Lupeol synthase 1 (AtLUP1) (EC 4.2.1.128) (EC 5.4.99.41) (Lupan-3-beta,20-diol synthase)	1.44336	0.999727	0.159746	1.55264	0.611438	0.02917	R.FVGPITPLILLLR.E	Q9C5M3	LUP1 At1g78970, YUP8H12R.28, YUP8H12R.42	4.2.1.128 5.4.99.41	cytosol
AT1G79750	NADP-dependent malic enzyme 4, chloroplastic(AtNADP-ME4) (NADP-malic enzyme 4) (EC 1.1.1.40)	2.45938	1.67503	0.00530605	-	-	-	R.ILGLGDLGCQGMGIPVGK.L	Q9CA83	NADP-ME4At1g79750, F19K16.27	1.1.1.40	plastid		fatty acid biosynthetic process; malate metabolic process; protein homotetramerization; pyruvate metabolic process
AT2G03120	Signal peptide peptidase(AtSPP) (EC 3.4.23.-) (Intramembrane protease) (IMP) (IMPAS)	0.99973	0.282294	0.204611	1.47386	0.319431	0.0463995	R.FANLALAGLTLAPLVVR.V	O81062	SPP At2g03120, T18E12.21	3.4.23.-	plasma membrane	endoplasmic reticulum:18067581	pollen development; pollen germination
								R.FANLALAGLTLAPLVVR.V
AT2G17130	Isocitrate dehydrogenase [NAD] regulatory subunit 2, mitochondrial (EC 1.1.1.41) (IDH-II) (Isocitric dehydrogenase 2) (NAD(+)-specific ICDH 2)	1.60558	0.396122	0.0448258	-	-	-	K.TPVGGGVSSLNVNLR.K	P93032	IDH2 At2g17130, F6P23.14	1.1.1.41	mitochondrion		tricarboxylic acid cycle
								R.HLQFPSFADR.L
AT2G24940	Probable steroid-binding protein 3 (AtMP3) (Membrane-associated progesterone-binding protein 2) (AtMAPR2)	1.71932	0.50668	0.0186754	-	-	-	K.EINTLNDWETKFEAK.Y	Q9SK39	MP3 MAPR2, At2g24940, F27C12.14		nucleus
AT2G29750	UDP-glycosyltransferase 71C1 (EC 2.4.1.-) (Flavonol 3-O-glucosyltransferase UGT71C1) (EC 2.4.1.91) (Flavonol 7-O-glucosyltransferase UGT71C1)	1.79035	0.830898	0.0504397	-	-	-	K.ELGLALEMR.L	O82381	UGT71C1At2g29750, T27A16.15	2.4.1.- 2.4.1.91	plasma membrane		metabolic process
AT2G34480	60S ribosomal protein L18a-2	1.38212	0.980514	0.224515	1.30548	0.240859	0.0201486	K.NFGIWLR.Y	P51418	RPL18ABAt2g34480, T31E10.18		cytosol		embryo development ending in seed dormancy; mature ribosome assembly; pollen tube growth; ribosome assembly; translation
AT2G43610	Endochitinase At2g43610 (EC 3.2.1.14)	1.55755	0.457561	0.0201717	-	-	-	K.FLGLPLLKDPDMVAR.S	O22842	At2g43610, F18O19.28	3.2.1.14	extracellular		cell wall macromolecule catabolic process; chitin catabolic process; defense response; polysaccharide catabolic process
AT3G02080	40S ribosomal protein S19-1	1.91652	0.79622	0.0251738	0.893523	0.350548	0.324715	K.ELAPYDPDWYYIR.A	Q9SGA6	RPS19AAt3g02080, F1C9.13		cytosol		mature ribosome assembly; ribosomal small subunit assembly; ribosome assembly; translation
AT3G02880	Probable inactive receptor kinase At3g02880	1.72301	0.549584	0.00469557	-	-	-	K.SFGEFDLDGLLK.A	Q9M8T0	At3g02880, F13E7.17		plasma membrane		response to abscisic acid
AT3G06650	ATP-citrate synthase beta chain protein 1 (ATP-citrate synthase B-1) (EC 2.3.3.8) (ATP-citrate lyase B-1) (Citrate cleavage enzyme B-1)	1.89088	0.413647	0.049186	1.04261	0.106488	0.254692	R.NLTPYEFVEGMK.K	Q9C522	ACLB-1At3g06650, F5E6.2, T8E24.7	2.3.3.8	mitochondrion		acetyl-CoA biosynthetic process; lipid metabolic process
								K.DLVSSLVSGLLTIGPR.F
								R.ETPSVAGIINPGSEGFQK.L
AT3G12145	Leucine-rich repeat (LRR) family protein (Leucine-rich repeat protein FLR1)	-	-	-	2.08149	0.642959	0.00169654	K.SLTFLDLSFNQFTGPIPGSLSQMPK.L	Q9LH52	T23B7.10 FLOR1, FLR1, FTM4, At3g12145, T21B14.20		extracellular	cytosol:http://dx.doi.org/10.1016/j.plantsci.2004.03.009;nucleus:http://dx.doi.org/10.1016/j.plantsci.2004.03.009	vegetative to reproductive phase transition of meristem
AT3G14220	GDSL esterase/lipase At3g14220 (EC 3.1.1.-) (Extracellular lipase At3g14220)	1.66745	0.573164	0.0130835	0.671747	0.152764	0.00552097	R.LLVAITVPLLYR.G	Q9LJP2	At3g14220, MLE3.1	3.1.1.-	extracellular		lipid catabolic process
AT3G16450	Jacalin-related lectin 33	1.3159	0.170806	0.00561431	-	-	-	K.ASELLHQFGVHVMPLTN.-	O04311	JAL33At3g16450, MDC8.8, T02O04.5		cytosol		response to cold; response to zinc ion
AT3G20050	T-complex protein 1 subunit alpha (TCP-1-alpha) (CCT-alpha) (Chaperonin CCT1)	1.94724	0.727167	0.0166846	0.888516	0.0906655	0.0438978	K.TSSAVSLILR.G	P28769	CCT1 At3g20050, MAL21.5		cytosol		'de novo' protein folding; chaperone-mediated protein folding
								R.IADDDVILIK.G
AT3G20370	AT3g20370/MQC12_13 (Putative uncharacterized protein) (TRAF-like family protein)	1.85813	0.443342	0.0012295	-	-	-	K.TMWGFSQVLPIDTFKDPTK.G	Q9LTQ5	At3g20370		plasma membrane
AT3G26520	Aquaporin TIP1-2 (Gamma-tonoplast intrinsic protein 2) (Gamma-TIP2) (Salt stress-induced tonoplast intrinsic protein) (Tonoplast intrinsic protein 1-2) (AtTIP1;2) [Cleaved into: Aquaporin TIP1-2, N-terminally processed]	1.55686	0.285183	0.00230006	-	-	-	R.NIAIGGVQEEVYHPNALR.A	Q41963	TIP1-2 SITIP, TIP2, At3g26520, MFE16.17		vacuole	endoplasmic reticulum:19922653;endoplasmic reticulum:14576283;peroxisome:16236160;peroxisome:10737809;vacuole:19922653;vacuole:14576283	defense response to bacterium; hydrogen peroxide transmembrane transport; ion transmembrane transport; water homeostasis
AT3G55410	2-oxoglutarate dehydrogenase, E1 component	1.46306	0.437507	0.0370094	1.06089	0.248405	0.336118	R.QIFSEFSGGIRPVDEVGYTGTGDVK.Y	F4IWV2	At3g55410		mitochondrion		tricarboxylic acid cycle
								R.LLLLVR.A
AT3G55620	Eukaryotic translation initiation factor 6-2 (AteIF-6;2)	1.25699	0.210171	0.0334619	-	-	-	K.GGMVHPHTSVEDLEELSTLLQVPLVAGTVNR.G	Q9M060	EIF6-2EMB1624, At3g55620, F1I16.30		cytosol		assembly of large subunit precursor of preribosome; cellular response to abscisic acid stimulus; embryo development ending in seed dormancy; maturation of 5.8S rRNA; maturation of LSU-rRNA; mature ribosome assembly; ribosomal subunit export from nucleus
AT3G62120	Proline--tRNA ligase, cytoplasmic (EC 6.1.1.15) (Prolyl-tRNA synthetase) (ProRS)	1.38645	0.162136	0.00136733	1.04993	0.161336	0.298967	K.SDLEVPIAIRPTSETVMYPYYSK.W	Q9M1R2	At3g62120, T17J13.80	6.1.1.15	cytosol		prolyl-tRNA aminoacylation
								K.VASVQVVVIPVPYK.D
AT4G17530	Ras-related protein RABD2c(AtRABD2c) (Ras-related protein Rab1C) (AtRab1C)	1.54683	0.528891	0.0453033	-	-	-	R.FADDSYLDSYISTIGVDFK.I	Q9SEH3	RABD2C RAB1C, At4g17530, dl4800c, FCAALL.87		cytosol	nucleus:19329564	ER to Golgi vesicle-mediated transport; pollen development; pollen tube growth; protein transport
AT4G19810	At4g19810 (Glycosyl hydrolase family protein with chitinase insertion domain-containing protein) (Putative chitinase)	0.514511	0.140496	0.0405021	0.905823	0.218927	0.29254	R.SWIQAGLPAK.K	O81862	ChiC class V chitinase, At4g19810, T16H5.170, T16H5_170		extracellular		carbohydrate metabolic process; chitin catabolic process; response to abscisic acid; response to jasmonic acid; response to salt stress
								K.TLLSIGGGIADK.T
AT4G21210	Pyruvate, phosphate dikinase regulatory protein 1, chloroplastic (EC 2.7.11.32) (EC 2.7.4.27) (Bifunctional dikinase regulatory protein 1) (AtRP1) (BFRP1) (Pyruvate, Pi dikinase regulatory protein 1) (PPDK RP1) (PPDK regulatory protein 1)	1.06519	0.15438	0.24003	0.820152	0.104083	0.0181272	K.VFGLMINPLVLQGIR.E	O49562	RP1 At4g21210, F7J7.150	2.7.11.32 2.7.4.27	plastid
AT4G25100	Superoxide dismutase [Fe] 1, chloroplastic (EC 1.15.1.1) (Protein FE SUPEROXIDE DISMUTASE 1)	0.661206	0.229428	0.0486332	-	-	-	K.TFMTNLVSWEAVSAR.L	P21276	FSD1 SODB, At4g25100, F13M23.240	1.15.1.1	cytosol	plastid:23057508	circadian rhythm; response to cadmium ion; response to copper ion; response to light intensity; response to oxidative stress; response to ozone
AT4G28940	Phosphorylase superfamily protein	1.55845	0.409155	0.02211	-	-	-	K.AYFPSSSLPFIDFAGR.K	F4JM51	At4g28940, F25O24.60, F25O24_60		extracellular		nucleoside metabolic process
AT4G29840	Threonine synthase 1, chloroplastic (EC 4.2.3.1) (Protein METHIONINE OVER-ACCUMULATOR 2)	1.42871	0.502176	0.0406389	-	-	-	R.SGGLLDVEHDMEALKR.F	Q9S7B5	TS1 MTO2, At4g29840, F27B13.80	4.2.3.1	plastid		threonine biosynthetic process
AT4G30170	Peroxidase 45 (Atperox P45) (EC 1.11.1.7) (ATP8a)	2.27898	1.3329	0.0185499	-	-	-	K.VSCADILALATR.E	Q96522	PER45 P45, At4g30170, F9N11.20	1.11.1.7	extracellular		hydrogen peroxide catabolic process; response to oxidative stress
AT4G39660	Alanine--glyoxylate aminotransferase 2 homolog 1, mitochondrial (EC 2.6.1.44) (Beta-alanine-pyruvate aminotransferase 1)	1.38863	0.234158	0.00959222	-	-	-	R.TGSHYWGFQTQDVVPDIVTMAK.G	Q940M2	AGT2At4g39660, T19P19.50	2.6.1.44	mitochondrion	mitochondrion:19036033;peroxisome:19036033	arginine catabolic process to glutamate; photorespiration; response to cadmium ion
AT5G13980	Probable alpha-mannosidase At5g13980 (EC 3.2.1.24)	1.34826	0.291638	0.0321978	1.28292	0.372685	0.0911133	K.LDVNQPIAGNYYPINHGIYLQDSK.K	Q8LPJ3	At5g13980, MAC12.5	3.2.1.24	vacuole		mannose metabolic process; protein deglycosylation
								K.SLIVLAYNPLGWK.R
AT5G43350	Inorganic phosphate transporter 1-1 (AtPht1;1) (H(+)/Pi cotransporter)	2.96224	1.55491	0.0143793	-	-	-	K.DIFSAIGWIPK.A	Q8VYM2	PHT1-1 APT2, PHT1, PT1, At5g43350, MWF20.4		plasma membrane	plasma membrane:24122828	arsenate ion transmembrane transport; cellular response to phosphate starvation; phosphate ion transport
AT5G44020	HAD superfamily, subfamily IIIB acid phosphatase (Putative vegetative storage protein) (Vegetative storage protein-like)	2.88534	2.69569	0.0208409	1.00192	0.200319	0.493634	R.SATVENLIEAGYHSWSNLLLR.G	Q9FNC4	MRH10.13MRH10_13, At5g44020, At5g44020/MRH10.13		extracellular	cytosol:24130194
AT5G57655	Xylose isomerase (EC 5.3.1.5)	1.99702	0.662266	0.00481029	-	-	-	R.EGYQTLLNTDMGR.E	Q9FKK7	XYLA At5g57655, MUA2.25	5.3.1.5	extracellular		D-xylose metabolic process; pentose-phosphate shunt
AT5G59320	Non-specific lipid-transfer protein 3 (LTP 3)	1.31	0.869854	0.066984	1.97118	0.518491	0.00299322	K.SISGLNPSLASGLPGK.C	Q9LLR7	LTP3 At5g59320, MNC17.23		extracellular		lipid transport; response to abscisic acid; response to water deprivation

## Sheet: Table S2 (C04)
		Normalized abundance (Mean ± SD, n=4)								70-1:Col-0		70-2:Col-0		70-5:Col-0		70-12:Col-0		70-13:Col-0		70-14:Col-0		70-16:Col-0
Accession	Accession	Col-0	hsp70-1	hsp70-2	hsp70-5	hsp70-12	hsp70-13	hsp70-14	hsp70-16	log2FC	adj. p-value	log2FC	adj. p-value	log2FC	adj. p-value	log2FC	adj. p-value	log2FC	adj. p-value	log2FC	adj. p-value	log2FC	adj. p-value
AT2G44480.3	AT2G44480	43962±3927	2690±515	1286±544	1010±723	1236±775	1570±1245	1637±969	1499±1039	-4.03057	0.000975285	-5.0949	0.00215745	-5.44279	0.000411779	-5.15213	0.000522995	-4.80653	0.000375825	-4.74645	0.000335763	-4.87398	0.000960587
AT2G19520.1	AT2G19520	467669±18307	293644±70689	276082±68297	234582±59765	191648±18775	200297±8986	163134±31546	186409±54890	-0.67142	0.0437558	-0.760391	0.0420022	-0.995392	0.00691335	-1.28703	0.000522995	-1.22334	0.000268203	-1.51943	0.000896072	-1.32701	0.00868974
AT3G59020.2	AT3G59020	211351±24598	70143±35670	65282±48083	38296±10729	34547±2861	43380±4880	38813±7571	40148±6997	-1.59126	0.021357	-1.69489	0.0420022	-2.46438	0.00177983	-2.613	0.00120686	-2.28452	0.00221803	-2.44501	0.00165852	-2.39622	0.00394062
AT3G47340.1	AT3G47340	59595±5273	26418±10405	22524±4519	15585±3176	14985±5846	26383±7702	16932±6333	18591±11581	-1.17368	0.0289305	-1.40373	0.00973252	-1.93499	0.00133828	-1.99168	0.00229486	-1.17557	0.00990053	-1.81545	0.00315299	-1.68054	0.0210955
AT1G53300.1	AT1G53300	25598±5084	237±67	471±517	230±52	752±611	125±43	296±357	141±88	-6.75109	0.0073081	-5.76386	0.0103833	-6.79218	0.00352381	-5.08845	0.00361582	-7.66996	0.0043975	-6.4309	0.00354494	-7.49885	0.00819258
AT1G79040.1	AT1G79040	58752±7659	27526±6478	20239±4867	29299±13695	20074±3311	24910±2140	24191±2589	17635±3944	-1.09381	0.0227862	-1.53747	0.0154109	-1.00379	0.0471743	-1.54926	0.00413783	-1.23788	0.00675563	-1.28014	0.00507979	-1.73619	0.00879215
AT3G12145.1	AT3G12145	458699±30607	303794±49338	295611±50548	281052±69509	209588±41030	277164±19267	242547±47597	247640±34602	-0.594455	0.0328172	-0.633846	0.0415569	-0.70671	0.0266293	-1.12999	0.00361582	-0.726809	0.0043975	-0.919283	0.0069667	-0.8893	0.00944927
AT5G24010.1	AT5G24010	16209±2126	5532±3650	7566±1959	5301±2235	6083±399	5541±1234	7443±1143	5385±2855	-1.55087	0.0370924	-1.09911	0.0349673	-1.61236	0.0081834	-1.41381	0.00406632	-1.54857	0.00652492	-1.12271	0.00821576	-1.58969	0.0242959
AT5G39500.2	AT5G39500	51645±12173	11736±4434	13139±7969	12318±7274	4141±5668	6571±2519	6008±5117	4008±4036	-2.13764	0.0232364	-1.97472	0.0456056	-2.06777	0.015921	-3.64029	0.00895758	-2.97438	0.00951369	-3.10353	0.0092841	-3.68758	0.0150129
AT5G59710.2	AT5G59710	6364±1722	413±78	408±106	962±1058	2094±1443	458±230	403±129	1795±1157	-3.94383	0.0192405	-3.96232	0.0243249	-2.72591	0.0180208	-1.60353	0.0471436	-3.79543	0.0108987	-3.98025	0.00928965	-1.82583	0.0466606
AT5G02740.1	AT5G02740	185103±28698	77795±13631	62856±10021	97343±28405	51002±19087	40659±12664	59141±31390	46487±8452	-1.25057	0.0195583	-1.5582	0.0172453	-0.927179	0.0324974	-1.85969	0.00666864	-2.18669	0.00603634	-1.64609	0.0144843	-1.99341	0.00912911
AT3G06810.1	AT3G06810	178850±8901	113049±6203	149159±31510	104900±16081	72109±24629	92054±23139	74328±11596	87865±16998	-0.661802	0.00569388	-0.261902	NS	-0.769733	0.00571644	-1.3105	0.00588166	-0.958193	0.0101959	-1.26676	0.00149921	-1.02538	0.00879215
AT3G23300.1	AT3G23300	121918±12123	70593±13845	56347±16386	154040±21635	29575±4454	46518±26027	40435±5568	39650±13784	-0.788301	0.0295199	-1.11349	0.0283461	0.337395	NS	-2.04343	0.00120686	-1.39003	0.0212013	-1.59221	0.00194747	-1.62049	0.00951231
AT3G17850.1	AT3G17850	9588±1155	3891±470	2194±840	3813±1258	2345±814	2283±867	2261±366	11960±16709	-1.30096	0.00847072	-2.1277	0.00973252	-1.33017	0.00934733	-2.03145	0.00308492	-2.06981	0.00434787	-2.08378	0.00194747	0.318919	NS
AT5G19090.4	AT5G19090	23944±2339	8580±8583	6780±3780	9252±5083	1273±1965	5446±5702	1945±2809	2922±2818	-1.4806	NS	-1.82015	0.0194353	-1.37179	0.0190293	-4.23246	0.00120686	-2.13628	0.0150127	-3.62145	0.00194747	-3.03441	0.00580113
AT5G13010.1	AT5G13010	37178±4443	11837±7888	16597±13135	16129±2912	10070±4261	6550±4939	6613±4255	4141±2260	-1.65111	0.0295199	-1.16346	NS	-1.20472	0.00601368	-1.88429	0.00469055	-2.50487	0.00603634	-2.49093	0.00354494	-3.16632	0.00394062
AT3G25940.1	AT3G25940	1546±211	944±14	920±171	715±180	849±87	434±161	609±66	439±69	-0.710966	0.0289305	-0.747728	NS	-1.11092	0.0127713	-0.864149	0.0141541	-1.83076	0.0069069	-1.3423	0.00518756	-1.81454	0.00819258
AT3G15450.1	AT3G15450	46847±5485	22546±6344	27605±6967	15544±5748	11739±3131	23001±2634	20313±3140	16796±9432	-1.0551	0.0281059	-0.763004	NS	-1.59161	0.00609809	-1.99665	0.0024847	-1.02624	0.00791389	-1.20558	0.00528163	-1.4798	0.028505
AT2G39700.1	AT2G39700	62120±13515	2544±842	14677±12715	43385±28289	16759±13806	13940±13385	4028±3439	6191±8364	-4.60969	0.00904709	-2.0815	0.0484525	-0.51785	NS	-1.89008	0.0282202	-2.15581	0.0234633	-3.94684	0.0053408	-3.32665	0.0166549
AT1G63220.1	AT1G63220	29089±3535	16208±2601	17387±5062	17370±3042	17973±1938	12107±1267	15317±1212	14807±1990	-0.843754	0.0276031	-0.742441	NS	-0.743875	0.0217005	-0.694602	0.0180053	-1.26466	0.00615748	-0.925278	0.0078683	-0.974212	0.0166549
AT3G55605.1	AT3G55605	63485±9980	32283±6582	32406±7724	22050±4904	18158±2536	32110±8719	25705±2975	21551±6408	-0.975637	0.0348733	-0.970144	NS	-1.52561	0.00691335	-1.8058	0.00469055	-0.983363	0.0280932	-1.30433	0.00821576	-1.55864	0.0166549
AT4G37520.1	AT4G37520	376555±27908	288675±36985	226953±53129	173442±30496	237541±63134	234969±32981	239575±28017	208173±30807	-0.383415	NS	-0.730465	0.0498822	-1.11841	0.00368552	-0.664685	0.0404621	-0.680389	0.0121309	-0.652383	0.0092841	-0.855081	0.0130874
AT3G09790.1	AT3G09790	50685±8301	23041±5667	22157±9437	18964±8755	12874±1013	11042±3429	16951±5226	16826±4040	-1.13733	0.0306182	-1.19376	NS	-1.41828	0.0190016	-1.97707	0.00451323	-2.19854	0.00645416	-1.58013	0.00931037	-1.59085	0.0150129
AT1G55540.2	AT1G55540	2843±668	1258±396	369±231	231±265	622±633	363±288	318±322	226±233	-1.17564	NS	-2.94572	0.0239191	-3.62062	0.00745817	-2.1914	0.0259632	-2.96695	0.0108934	-3.15712	0.00969502	-3.651	0.0150129
AT4G24040.1	AT4G24040	200707±19784	92725±71054	22551±5963	55132±62113	13812±5668	45953±39941	41862±42418	25424±10574	-1.11406	NS	-3.15378	0.00215745	-1.86413	0.0299477	-3.86103	0.000794034	-2.12683	0.0103931	-2.26137	0.00970919	-2.98081	0.00259056
AT5G43440.1	AT5G43440	1978±248	1429±222	810±312	767±379	935±488	633±242	742±282	559±304	-0.46874	NS	-1.28771	0.0377616	-1.36589	0.0180208	-1.08006	0.0470787	-1.64256	0.0080155	-1.41312	0.0108077	-1.82329	0.0155447
AT5G63120.2	AT5G63120	21349±2660	10762±2037	10120±3694	7408±2363	8304±5033	9730±2345	7257±4024	6536±1933	-0.988125	0.0223379	-1.07698	NS	-1.52704	0.00612518	-1.36215	0.0295888	-1.13354	0.0121309	-1.55673	0.0150082	-1.70765	0.00944927
AT3G14610.1	AT3G14610	19971±2476	9551±1316	9802±2683	3160±1330	9232±1531	13110±2910	11566±1907	9640±2011	-1.06415	0.014882	-1.02673	0.0403415	-2.65978	0.00213877	-1.11322	0.00776761	-0.607211	NS	-0.787944	0.0189551	-1.05074	0.0208551
AT1G65270.1	AT1G65270	68908±7759	45414±5005	39043±2947	47624±16319	33585±4097	38575±1889	40155±8247	40773±5608	-0.601528	0.0369027	-0.819601	0.0220579	-0.532994	NS	-1.03683	0.00602063	-0.837025	0.0084533	-0.779107	0.0217307	-0.757051	0.0258125
AT1G14120.1	AT1G14120	39650±1761	20318±4991	25184±4236	30541±2331	13065±8343	17642±8613	16441±9778	7761±4002	-0.964554	0.016064	-0.654798	0.0298563	-0.376565	NS	-1.60164	0.0131632	-1.16829	0.0244038	-1.27	0.027208	-2.35295	0.00316739
AT3G51950.2	AT3G51950	14040±822	10245±1363	8293±1695	5987±855	7599±1017	7033±3580	9147±1993	8620±2332	-0.454718	NS	-0.759523	0.0324302	-1.22963	0.00155966	-0.885739	0.00353231	-0.997281	0.0497877	-0.618176	0.0294737	-0.703741	0.0467989
AT2G35110.1	AT2G35110	2889±605	552±259	1341±626	756±332	332±391	606±484	868±858	658±559	-2.38793	0.0175284	-1.10703	NS	-1.93245	0.0116339	-3.11842	0.00893968	-2.25151	0.0156018	-1.73486	0.0467106	-2.13345	0.0297331
AT3G14160.1	AT3G14160	1502±226	1223±683	697±141	513±218	514±130	746±215	719±342	624±158	-0.295555	NS	-1.1071	0.0341125	-1.54995	0.0110129	-1.54507	0.00730777	-1.00867	0.0266317	-1.06271	0.0474215	-1.26644	0.021814
AT1G68760.1	AT1G68760	58106±2220	36254±19312	15545±6123	28332±14265	14197±1241	32142±16183	14030±4843	17466±8240	-0.68055	NS	-1.90225	0.00460132	-1.03625	0.0373575	-2.03304	0.000221534	-0.854223	NS	-2.0501	0.000896072	-1.73408	0.00879215
AT5G55730.1	AT5G55730	416363±20900	303077±65411	284276±94252	264225±63309	238599±12114	261211±9011	242959±10671	244886±59177	-0.458159	NS	-0.550552	NS	-0.656078	0.0284229	-0.803257	0.00120686	-0.672629	0.00208724	-0.777127	0.00140613	-0.765733	0.0288639
AT4G25740.1	AT4G25740	7909±834	3102±880	1160±1074	5834±2210	1583±993	1165±870	904±579	3325±2465	-1.35008	0.0122984	-2.76887	0.0103833	-0.438905	NS	-2.32007	0.00361582	-2.76308	0.00369605	-3.12896	0.00165852	-1.24994	NS
AT1G52400.1	AT1G52400	5055502±202223	4173003±1000751	2943559±238895	4478883±437901	1885830±121939	2968444±756827	2630697±331294	2286848±360028	-0.276768	NS	-0.780293	0.00460132	-0.174715	NS	-1.42265	0.000495199	-0.768147	0.0206763	-0.942409	0.00194747	-1.14449	0.00394062
AT1G60070.1	AT1G60070	39079±5475	6595±1614	15387±11693	15060±3336	7010±2670	8008±2484	5216±2320	22254±25392	-2.56696	0.00583054	-1.34469	NS	-1.37568	0.00689888	-2.4789	0.00288616	-2.28686	0.00413643	-2.9052	0.00229786	-0.812357	NS
AT2G27460.1	AT2G27460	460748±82874	139007±149180	1518±234	150721±196639	2922±548	32757±30964	2319±782	18029±27930	-1.72882	NS	-8.24553	0.00973252	-1.6121	NS	-7.30061	0.00253676	-3.81407	0.00497372	-7.63399	0.00259856	-4.67558	0.00819258
AT3G16060.1	AT3G16060	16997±2776	4030±3124	5413±6675	9778±7301	3195±4407	419±562	1447±1131	159±106	-2.0763	0.0227862	-1.65081	NS	-0.797693	NS	-2.41119	0.0202238	-5.33908	0.00347124	-3.55378	0.00315299	-6.73344	0.00560435
AT3G25070.2	AT3G25070	13363±1070	8626±2608	9708±3534	4756±2008	4962±664	7514±1704	5529±1227	7319±2401	-0.631408	NS	-0.46096	NS	-1.49034	0.00668127	-1.42917	0.00146759	-0.830624	0.0161742	-1.27309	0.00396492	-0.868387	0.0419557
AT4G03110.1	AT4G03110	9135±1296	6374±2737	1920±1385	6214±4824	1830±1428	1143±1041	1570±995	1642±775	-0.519181	NS	-2.25006	0.0202999	-0.555964	NS	-2.31966	0.00730335	-2.99774	0.0050179	-2.54078	0.00446958	-2.47572	0.00819258
AT1G62480.1	AT1G62480	1026751±46594	824456±139840	645252±141508	1024041±116910	653195±43354	491777±116929	646175±71417	605431±104505	-0.316572	NS	-0.670151	0.0484525	-0.00381265	NS	-0.652499	0.00209581	-1.06201	0.00675563	-0.668089	0.00467209	-0.76205	0.0150129
AT2G25140.1	AT2G25140	7417±964	4467±2128	4722±2560	2605±556	2004±534	2328±667	1404±965	1948±1019	-0.731478	NS	-0.651253	NS	-1.50936	0.0049317	-1.88789	0.00353231	-1.67133	0.00652492	-2.40042	0.00467209	-1.92826	0.0137075
AT3G16950.2	AT3G16950	2321492±83406	1596872±255672	1267103±306758	887464±68685	1193671±340359	1805492±88973	1547114±168903	1542303±330799	-0.539804	NS	-0.873519	0.0258636	-1.38729	0.000290459	-0.959646	0.011915	-0.36266	NS	-0.585473	0.00562587	-0.589966	0.0425731
AT1G78820.1	AT1G78820	22204±1137	19482±1706	12500±6763	8081±4794	4921±3880	8195±1926	7987±3334	8748±5801	-0.188626	NS	-0.828853	NS	-1.45808	0.01466	-2.17354	0.00509975	-1.43795	0.00281837	-1.47509	0.00602009	-1.34378	0.0429839
AT5G19150.2	AT5G19150	66289±2585	38785±7710	39005±23796	49999±8890	16135±15034	23190±9723	17995±11729	27990±14053	-0.773264	0.0195583	-0.765111	NS	-0.406848	NS	-2.03857	0.0110784	-1.51526	0.00675563	-1.88111	0.00606258	-1.24383	0.0306463
AT5G49980.1	AT5G49980	22027±1246	13607±1020	13022±3477	14244±3393	14088±1755	13772±1109	13441±1788	14569±5481	-0.694927	0.00723385	-0.75831	NS	-0.628837	0.0330486	-0.644789	0.00776761	-0.677474	0.00466011	-0.712637	0.00649617	-0.596374	NS
AT1G54060.1	AT1G54060	3130±295	2188±528	1536±480	1765±285	1291±567	1547±765	1373±365	1847±887	-0.516062	NS	-1.02642	0.0399138	-0.826198	0.00967517	-1.27737	0.0164463	-1.01602	0.0481135	-1.18865	0.0075065	-0.760992	NS
AT3G12810.1	AT3G12810	19486±2393	7438±3572	11941±3955	13205±6278	6741±1706	5808±2202	6950±2494	7737±2948	-1.38943	0.0295199	-0.70644	NS	-0.561352	NS	-1.53137	0.0048505	-1.74631	0.00684695	-1.48735	0.00821576	-1.33254	0.0230006
AT4G29350.1	AT4G29350	1770038±165085	1301062±48090	1432414±171136	880126±142635	756168±277974	774373±175876	794644±221584	805580±161271	-0.44409	NS	-0.305332	NS	-1.008	0.0055468	-1.227	0.0131005	-1.19268	0.00712629	-1.1554	0.0089586	-1.13568	0.0116442
AT1G27450.4	AT1G27450	273655±32419	196678±21196	157503±6601	213102±43828	156522±13908	158735±19346	145610±16413	118609±26354	-0.476525	NS	-0.796978	0.0239191	-0.360816	NS	-0.805993	0.010779	-0.785732	0.0143551	-0.910243	0.00900001	-1.20615	0.0150129
AT4G22230.1	AT4G22230	33245±4907	23270±2063	24452±5234	12695±537	18548±5962	17877±1086	14395±2552	12502±3976	-0.514625	NS	-0.443145	NS	-1.38887	0.00518132	-0.841833	0.0470787	-0.894964	0.0141887	-1.20752	0.00965874	-1.41093	0.020111
AT3G05500.1	AT3G05500	1359523±161940	957694±40829	1159775±126517	603021±79326	456978±295409	532206±166912	573592±167168	472390±116049	-0.505463	NS	-0.229255	NS	-1.17282	0.00517613	-1.5729	0.0197225	-1.35304	0.00990053	-1.245	0.00984507	-1.52505	0.00951231
AT3G59890.1	AT3G59890	1365670±166020	953303±37972	1154516±129603	612820±81338	452773±296287	521707±160051	567020±170842	470586±118430	-0.518601	NS	-0.24232	NS	-1.15607	0.0055468	-1.59275	0.0195475	-1.3883	0.00926105	-1.26814	0.0100622	-1.53708	0.010115
AT1G13190.1	AT1G13190	1346249±167648	939179±42540	1135608±128020	596105±81471	437311±298168	511057±161708	548661±168815	461797±117303	-0.519474	NS	-0.24548	NS	-1.17531	0.00571644	-1.62221	0.0200995	-1.39739	0.00976479	-1.29496	0.0100622	-1.54361	0.0108082
AT3G16840.1	AT3G16840	30455±6636	18486±2773	11848±4896	14618±3061	10895±4052	7877±2711	8917±1547	9555±4817	-0.720214	NS	-1.36196	NS	-1.05885	0.0324974	-1.48299	0.0229948	-1.95094	0.013298	-1.7719	0.0120064	-1.67229	0.0339944
AT1G78370.1	AT1G78370	15569±2318	5030±1623	6271±2810	19165±1583	12581±5903	6739±1830	6069±2022	6963±1883	-1.62983	0.014882	-1.31184	0.0484525	0.299847	NS	-0.307326	NS	-1.20795	0.0151182	-1.35912	0.0126433	-1.1607	0.0264678
AT3G28950.1	AT3G28950	64453±4808	47931±9935	43555±13087	41582±5179	26594±8321	30618±6746	34260±8773	31529±6779	-0.427273	NS	-0.565395	NS	-0.632264	0.0102183	-1.2771	0.00630615	-1.07385	0.00728684	-0.911691	0.0137172	-1.03155	0.0132579
AT2G45960.3	AT2G45960	31133±5440	28334±6407	22423±3307	6910±2386	9553±2114	15569±3061	14573±2171	10413±1863	-0.135916	NS	-0.473455	NS	-2.1716	0.0055468	-1.70435	0.00775911	-0.999731	0.0244038	-1.09518	0.0165447	-1.58006	0.0156408
AT3G09410.1	AT3G09410	58585±12693	38190±24935	41767±20083	15228±7706	16902±2484	22753±3234	22706±2429	21412±5502	-0.617325	NS	-0.48815	NS	-1.94372	0.0137937	-1.79327	0.0118998	-1.36447	0.0192018	-1.36745	0.0175326	-1.45207	0.0304035
AT3G51880.2	AT3G51880	2194±173	1369±755	896±431	597±133	901±248	1551±1276	698±512	608±376	-0.679581	NS	-1.29087	0.0403415	-1.87755	0.00129048	-1.28242	0.00512695	-0.499868	NS	-1.65162	0.0177726	-1.84991	0.0144523
AT5G17580.2	AT5G17580	28220±3791	22953±1405	19233±3340	14344±4432	10957±7315	14192±2416	11160±5001	12725±2623	-0.298035	NS	-0.553123	NS	-0.976255	0.0252908	-1.36479	0.0367831	-0.991609	0.0136356	-1.33829	0.0183651	-1.14896	0.0189945
AT5G23440.1	AT5G23440	1690±198	1231±213	970±211	1239±375	841±335	921±118	961±187	997±104	-0.457698	NS	-0.801409	0.0498822	-0.447996	NS	-1.00638	0.033513	-0.875064	0.0115566	-0.814792	0.0189551	-0.761421	0.0230006
AT1G50110.1	AT1G50110	738029±123097	266661±117328	332347±342988	271853±101738	136424±230173	219824±252191	176784±174286	225282±145483	-1.46867	0.0298437	-1.15098	NS	-1.44085	0.0137937	-2.43557	0.0291888	-1.74733	NS	-2.06169	0.0197859	-1.71194	0.0303344
AT1G41830.1	AT1G41830	2556347±367770	1607285±322065	1972051±512463	1692627±218190	1677237±140659	1395667±234981	1468495±194906	1295515±251773	-0.669458	NS	-0.374387	NS	-0.59482	0.0391511	-0.607997	0.0317866	-0.873129	0.020729	-0.799745	0.0202149	-0.980558	0.0269994
AT2G16780.1	AT2G16780	7363±1016	3159±2279	1810±1748	4687±534	2764±747	4346±3379	3640±1036	2218±1806	-1.22072	NS	-2.024	0.0419761	-0.651712	0.0268679	-1.41352	0.00815745	-0.760424	NS	-1.01619	0.0213549	-1.73116	0.0357926
AT3G57880.3	AT3G57880	52641±7477	39166±7835	34150±10334	20864±3178	23761±3604	30979±3676	28179±5973	20507±3346	-0.426585	NS	-0.624284	NS	-1.33513	0.00612518	-1.14759	0.00945046	-0.76486	0.0217283	-0.901544	0.0214126	-1.36006	0.0137075
AT1G61150.10	AT1G61150	559940±43023	401043±49751	443388±98279	250908±82474	301809±71839	246824±91623	258788±113598	308767±51517	-0.481512	NS	-0.336703	NS	-1.15811	0.00967517	-0.891636	0.01356	-1.18179	0.0138901	-1.1135	0.0232668	-0.858752	0.0150129
AT5G49020.1	AT5G49020	21710±3637	16117±3435	13467±2072	13455±2163	11776±2703	12263±2843	10366±2926	11075±3066	-0.429741	NS	-0.688911	NS	-0.690167	0.0428465	-0.882464	0.0329971	-0.823979	0.0410878	-1.06649	0.0244655	-0.971012	0.0447995
AT2G27900.2	AT2G27900	33487±4975	26197±7453	18715±6769	17847±3350	17900±446	20376±2637	19887±2752	18333±2844	-0.354212	NS	-0.839352	NS	-0.907887	0.0193129	-0.903609	0.0131632	-0.716702	0.0293986	-0.751772	0.025514	-0.86912	0.0309615
AT1G58300.1	AT1G58300	10850±871	5970±1838	4589±2803	7069±2170	4118±1114	3958±1826	4696±2493	5301±2341	-0.861875	0.0430898	-1.24152	NS	-0.618194	NS	-1.39761	0.00388616	-1.45482	0.0108934	-1.2081	0.0273383	-1.03335	0.0455698
AT1G62380.1	AT1G62380	456450±98866	236377±156587	116727±88659	233373±92333	55204±12737	85174±72980	111385±111441	164881±78615	-0.949366	NS	-1.96731	0.0484525	-0.967816	NS	-3.04759	0.00602063	-2.42196	0.0147565	-2.03489	0.0276325	-1.46903	0.0419557
AT4G08550.2	AT4G08550	6524±1168	3442±362	1611±697	3361±887	2600±1348	3384±1362	3375±710	2523±1571	-0.922647	0.0370924	-2.01732	0.0219824	-0.957061	0.0328988	-1.32745	0.0328077	-0.946913	NS	-0.950896	0.0280133	-1.37038	NS
AT1G30300.2	AT1G30300	1431561±340409	531018±242664	513508±429072	161458±52102	307292±201694	502461±169075	460318±278282	420377±203414	-1.43076	NS	-1.47913	NS	-3.14836	0.00713366	-2.21991	0.0170549	-1.5105	0.0257325	-1.63688	0.0320077	-1.76783	0.0339944
AT3G66658.2	AT3G66658	24691±7092	6274±2157	6442±885	5431±4768	8914±3909	15241±7564	8790±2464	12361±10003	-1.97644	0.0385096	-1.93838	0.0484525	-2.18472	0.0295068	-1.46986	0.0440516	-0.696045	NS	-1.48996	0.0363766	-0.998192	NS
AT2G25910.1	AT2G25910	1298685±448896	393356±197731	449794±225917	177927±98408	169155±46779	245975±70355	320453±127907	265246±145821	-1.72314	NS	-1.52971	NS	-2.86769	0.0238224	-2.94063	0.0232945	-2.40047	0.0296827	-2.01887	0.0372311	-2.29164	0.0467989
AT4G17750.1	AT4G17750	14422±1369	7522±1568	7509±2398	9048±3128	7334±3064	4404±4838	5055±4283	9556±7569	-0.939	0.0206429	-0.941491	0.0498822	-0.672586	NS	-0.975563	0.0361578	-1.71114	0.0439698	-1.51236	0.0378293	-0.593747	NS
AT5G25754.1	AT5G25754	92422±6115	62261±8496	59813±6170	80542±15796	55539±12069	50641±10849	52307±18274	52184±9176	-0.56991	NS	-0.627765	0.0206948	-0.198489	NS	-0.734713	0.0188341	-0.867917	0.0114807	-0.821221	0.0378391	-0.824616	0.0150129
AT2G18980.1	AT2G18980	3050±584	1935±355	780±640	1635±509	673±681	919±438	1233±659	697±507	-0.656033	NS	-1.96668	0.0466851	-0.898961	NS	-2.17937	0.0202238	-1.73073	0.0160406	-1.30597	0.0388527	-2.12916	0.0242959
AT1G70830.1	AT1G70830	1345810±443403	462949±198351	523794±234264	271132±109366	227103±48198	344567±56315	403814±115513	335265±136186	-1.53955	NS	-1.3614	NS	-2.3114	0.0262085	-2.56705	0.0232375	-1.96562	0.0323106	-1.73671	0.0389852	-2.0051	0.0474517
AT1G11950.3	AT1G11950	14243±3215	4334±881	5671±1263	996±798	4594±2508	2514±1613	4989±3192	8158±2907	-1.71645	0.0264167	-1.32856	NS	-3.83698	0.00584487	-1.63237	0.0276226	-2.50212	0.0122572	-1.51341	0.0397719	-0.804018	NS
AT3G28450.1	AT3G28450	21646±1630	18321±1641	11080±3753	15266±2593	5744±5608	2081±1798	7200±6958	6351±1738	-0.2406	NS	-0.966123	0.0481199	-0.503822	NS	-1.91402	0.0188464	-3.37849	0.00111351	-1.58803	0.0410667	-1.76889	0.00442669
AT4G00100.1	AT4G00100	24163±3845	15555±3021	15024±6459	9916±1774	12508±1090	10717±2262	12632±4366	8338±1301	-0.63542	NS	-0.685495	NS	-1.28491	0.00940286	-0.949979	0.0156742	-1.17289	0.014896	-0.935675	0.0432053	-1.53503	0.0137075
AT1G79470.1	AT1G79470	150294±49081	38045±7947	93682±33531	22622±8853	23933±3737	17792±4923	41452±33029	25952±8083	-1.982	0.0487453	-0.681945	NS	-2.73199	0.0206806	-2.65072	0.0219621	-3.07842	0.0202813	-1.85827	NS	-2.53386	0.0355906
AT5G61030.1	AT5G61030	194236±14652	147634±30644	103717±22784	103199±18341	87887±14112	99556±31533	117698±59446	98882±19782	-0.395783	NS	-0.905151	0.0256274	-0.912383	0.00627601	-1.14408	0.00292367	-0.964225	0.019333	-0.722718	NS	-0.974033	0.0138134
AT5G63100.1	AT5G63100	7424±776	5344±170	4311±792	4697±763	2022±2002	2723±838	4204±2794	0±0	-0.474216	NS	-0.78422	0.0399138	-0.660319	0.0218628	-1.87598	0.0229948	-1.44671	0.00714794	-0.820414	NS	-26.94	0.00130292
AT2G16370.1	AT2G16370	66650±9809	40056±6471	45240±16381	40423±5656	21485±8807	27805±6527	49735±11721	37639±2772	-0.734584	0.0484206	-0.558985	NS	-0.721404	0.027338	-1.63325	0.00971194	-1.26124	0.011933	-0.422345	NS	-0.824342	0.0269242
AT4G37300.1	AT4G37300	95363±10393	71663±7874	63103±4460	46137±3276	62231±8079	62939±6325	66863±3118	61683±5546	-0.412189	NS	-0.595713	0.0397066	-1.04749	0.00460427	-0.615796	0.0229948	-0.599475	0.0206763	-0.512215	NS	-0.628558	0.0269173
AT3G28480.1	AT3G28480	58802±1713	38199±1176	39384±7145	40803±2314	41528±3980	28729±5070	24401±1215	29388±6230	-0.622316	0.000975285	-0.578265	NS	-0.527188	NS	-0.501779	NS	-1.03337	0.00369605	-1.26891	4.68868e-05	-1.00062	0.00944927
AT1G24280.1	AT1G24280	50983±622	40674±4343	38752±2415	35272±3393	27092±7617	23243±2249	19131±3454	17901±7689	-0.325895	NS	-0.395717	NS	-0.531471	NS	-0.912137	0.0131382	-1.1332	0.000274604	-1.41411	0.000668019	-1.50994	0.0109773
AT3G45300.1	AT3G45300	368585±17735	319773±29556	260018±21541	263486±36029	232849±27876	242066±27483	241864±9995	232843±54573	-0.204949	NS	-0.503388	NS	-0.484271	NS	-0.662603	0.00570348	-0.606599	0.0080155	-0.6078	0.00194747	-0.662642	0.0399769
AT5G20890.1	AT5G20890	1070944±49007	927688±164913	656040±62655	780343±127140	653393±74985	699977±52964	662813±56888	764777±178360	-0.207171	NS	-0.707028	0.00973252	-0.456703	NS	-0.712861	0.0041183	-0.613504	0.00413643	-0.692209	0.00276282	-0.485772	NS
AT1G26665.1	AT1G26665	45258±4656	34484±6453	12207±14912	29522±16312	4353±2776	2241±829	4446±6196	9393±11721	-0.392215	NS	-1.89047	NS	-0.616343	NS	-3.37791	0.00120686	-4.33534	0.000665225	-3.34748	0.00309704	-2.2684	0.0269242
AT4G19003.6	AT4G19003	267648±37112	89707±97110	128342±166662	28386±15917	18556±16249	49066±39747	27309±26598	113322±117811	-1.57704	NS	-1.06034	NS	-3.23704	0.00219198	-3.85033	0.00181899	-2.44754	0.00766546	-3.29287	0.00309704	-1.23991	NS
AT5G23290.1	AT5G23290	195075±17117	162003±13493	163249±7992	150017±13713	112716±24981	123628±18876	101952±5331	116071±7137	-0.268015	NS	-0.256959	NS	-0.378906	NS	-0.791336	0.0188628	-0.658021	0.0177298	-0.936133	0.00315299	-0.749026	0.0109773
AT2G43140.2	AT2G43140	1018±148	607±89	867±480	687±258	492±193	358±124	214±44	778±598	-0.745073	0.0444018	-0.231618	NS	-0.566158	NS	-1.04655	0.0341394	-1.50465	0.0108987	-2.24438	0.00315299	-0.388056	NS
AT3G53890.2	AT3G53890	88614±5687	76529±13454	55759±4850	77461±14622	49382±8644	44405±10649	42665±7350	54840±18563	-0.211529	NS	-0.668326	0.0144154	-0.194053	NS	-0.843541	0.00730335	-0.996811	0.00926105	-1.05446	0.00358727	-0.692282	NS
AT5G12240.2	AT5G12240	167110±8859	128734±28981	120695±35592	139113±28722	105735±2895	110889±8756	99154±10822	86759±30811	-0.376405	NS	-0.469436	NS	-0.264536	NS	-0.660337	0.00151149	-0.591677	0.00615748	-0.753046	0.00382752	-0.945703	0.0353866
AT4G20850.1	AT4G20850	4388721±163156	3178383±531388	3707954±435505	2450279±685756	2640703±506540	1725261±165399	2050048±476145	2548624±963115	-0.465508	NS	-0.243177	NS	-0.840854	0.0162735	-0.732879	0.0110784	-1.34699	0.000291835	-1.09814	0.00446958	-0.784082	NS
AT1G70670.1	AT1G70670	8892±606	4662±2107	3257±1389	8415±3320	3199±921	4462±1261	2639±1294	3962±2338	-0.931462	NS	-1.44877	0.0210866	-0.0795905	NS	-1.47463	0.00300474	-0.994742	0.0131939	-1.75225	0.0047293	-1.16606	NS
AT1G14710.1	AT1G14710	80196±11502	46487±34174	38106±39087	19485±19951	16597±7758	16513±7981	17192±9076	24938±23282	-0.786691	NS	-1.07352	NS	-2.04112	0.0189413	-2.27261	0.00431922	-2.27987	0.00615748	-2.22178	0.00499015	-1.68516	NS
AT1G04040.1	AT1G04040	54196±6992	35607±7050	32417±8084	36289±9856	24485±11394	15048±6571	14819±6091	22815±12034	-0.606013	NS	-0.741425	NS	-0.578638	NS	-1.14625	0.0321029	-1.84861	0.00728684	-1.87065	0.00518756	-1.24817	0.043983
AT4G24200.2	AT4G24200	20088±2332	8053±3785	13569±3712	14872±1553	5719±946	5134±2859	7712±1813	9732±4892	-1.31879	0.031715	-0.56607	NS	-0.433787	NS	-1.81241	0.00226931	-1.96798	0.00744455	-1.38113	0.00528413	-1.04546	NS
AT5G42050.1	AT5G42050	2090±438	700±1213	109±189	3682±1471	233±403	0±0	108±188	806±811	-1.57675	NS	-4.25593	0.0159462	0.816936	NS	-3.16462	0.0131632	-25.0627	0.0051997	-4.26215	0.00542595	-1.3749	NS
AT5G22000.1	AT5G22000	3350±570	3143±2200	1025±974	2291±1642	621±345	838±945	728±366	720±595	-0.0921058	NS	-1.70805	NS	-0.548078	NS	-2.43009	0.0058055	-1.99796	0.0311116	-2.20179	0.00685616	-2.21707	0.0216971
AT2G42580.1	AT2G42580	318244±60396	150327±60191	198235±123349	209297±108502	127620±20312	114995±27708	89163±11423	103655±25423	-1.08202	NS	-0.682921	NS	-0.604581	NS	-1.31828	0.014561	-1.46856	0.0141887	-1.83561	0.00755685	-1.61834	0.020111
AT2G01690.2	AT2G01690	32299±5530	19434±8226	25551±7507	23970±11038	7999±5801	6505±3015	5182±4896	7954±6141	-0.732845	NS	-0.338114	NS	-0.430218	NS	-2.01346	0.014261	-2.31167	0.00726388	-2.6397	0.00796279	-2.02165	0.0258125
AT3G46000.1	AT3G46000	78963±6868	67196±7165	56874±7150	48804±6613	50444±5243	56900±10289	52106±2668	51509±6992	-0.232805	NS	-0.473407	NS	-0.694171	0.0108641	-0.646476	0.0109494	-0.472741	NS	-0.599706	0.00817146	-0.616352	0.0274893
AT1G13700.1	AT1G13700	67897±5976	47325±9521	43733±17263	37658±12298	35413±4503	38418±5547	32437±8195	40560±15157	-0.52074	NS	-0.634623	NS	-0.850395	0.0308616	-0.939046	0.00484821	-0.82155	0.00958736	-1.06569	0.00917201	-0.743268	NS
AT4G30530.1	AT4G30530	196158±15745	179178±30707	113247±27730	177167±47986	91398±7403	99724±8954	101818±25067	113076±69167	-0.130626	NS	-0.792546	0.0470892	-0.146907	NS	-1.10177	0.00190705	-0.975998	0.00389021	-0.946023	0.0117952	-0.794727	NS
AT5G46580.1	AT5G46580	44884±6501	29629±8584	37287±6489	29394±8390	17113±7114	5392±8942	20467±4070	18607±4700	-0.59917	NS	-0.267511	NS	-0.610649	NS	-1.39107	0.0162623	-3.05722	0.0098593	-1.13284	0.0117952	-1.27035	0.020111
AT5G48430.1	AT5G48430	241235±30157	125885±19653	166704±30929	219176±72781	164302±25601	103577±30760	113224±28907	110679±21328	-0.938335	0.0222214	-0.53315	NS	-0.13835	NS	-0.554088	NS	-1.21974	0.0129164	-1.09125	0.0129983	-1.12405	0.0166549
AT2G33410.1	AT2G33410	276923±28546	208388±33136	166623±34343	182246±13076	120893±29735	185489±67833	164590±23512	162261±18840	-0.410212	NS	-0.732892	NS	-0.60359	0.0124965	-1.19574	0.00730335	-0.578149	NS	-0.750604	0.0134434	-0.771162	0.0190803
AT1G53710.1	AT1G53710	1484±271	822±543	751±657	693±704	522±344	258±230	451±209	229±151	-0.851829	NS	-0.982084	NS	-1.09808	NS	-1.5074	0.0328915	-2.52446	0.0105804	-1.71783	0.0137781	-2.69691	0.0130874
AT2G36580.1	AT2G36580	2054638±203483	1790612±22822	1895904±112813	1583527±150073	1343075±179340	1231277±163540	1279969±162792	1210055±131568	-0.198431	NS	-0.115998	NS	-0.375743	NS	-0.613344	0.0207605	-0.738729	0.0132935	-0.682775	0.0143425	-0.763811	0.0170529
AT1G79210.1	AT1G79210	1752544±94077	937639±463004	437621±330988	346080±139968	434757±417676	1173965±181488	866403±289537	832288±446031	-0.902346	NS	-2.00169	0.020157	-2.34027	0.000908566	-2.01117	0.0135778	-0.578062	NS	-1.01634	0.0150646	-1.0743	NS
AT4G35230.1	AT4G35230	77839±14830	68827±5954	40273±8757	59092±16938	29583±11077	37337±4094	30404±6821	38091±6525	-0.177516	NS	-0.950678	NS	-0.397538	NS	-1.39571	0.0210721	-1.05989	0.0211361	-1.3562	0.0151484	-1.03104	0.0370841
AT5G39120.1	AT5G39120	3653±555	1668±929	1145±863	3709±1679	1006±637	1002±1171	821±831	1678±489	-1.13043	NS	-1.67381	NS	0.0218195	NS	-1.86017	0.0131325	-1.86496	0.0411891	-2.15374	0.0165209	-1.12216	0.0307098
AT5G66510.1	AT5G66510	243060±62284	105074±42502	110428±64082	117879±37298	66951±34735	60703±28251	52671±25596	84575±28208	-1.20991	NS	-1.1382	NS	-1.04401	NS	-1.86014	0.0238615	-2.00146	0.0206763	-2.20623	0.0165447	-1.523	0.0418799
AT4G39220.2	AT4G39220	2723±627	1669±1462	342±533	1152±684	0±0	105±108	381±569	810±1307	-0.705927	NS	-2.98984	0.0383978	-1.2415	NS	-25.5104	0.00484821	-4.69477	0.00714794	-2.83421	0.0177726	-1.74809	NS
AT2G21790.1	AT2G21790	66626±5687	37198±17526	33903±19897	39097±14001	16284±4284	26371±7310	25846±13660	29429±8631	-0.840843	NS	-0.974667	NS	-0.76901	NS	-2.03259	0.00120686	-1.3371	0.00652492	-1.36613	0.017835	-1.17881	0.0156408
AT1G78680.1	AT1G78680	24941±2136	21568±9253	15128±5594	14336±2763	11895±6958	8138±3745	12791±3870	12344±4511	-0.20959	NS	-0.721285	NS	-0.798838	0.0122369	-1.06808	NS	-1.61579	0.00795456	-0.963323	0.01796	-1.01472	0.0351024
AT4G36080.1	AT4G36080	534±174	431±178	213±145	407±248	122±75	91±61	34±58	61±65	-0.308417	NS	-1.32329	NS	-0.390024	NS	-2.12997	0.033739	-2.54482	0.0271009	-3.97293	0.0183651	-3.12882	0.034116
AT2G37690.1	AT2G37690	389441±77717	294362±33643	215076±39514	228039±72573	182408±35277	200289±27532	182243±23741	177970±53498	-0.403814	NS	-0.856555	NS	-0.772124	NS	-1.09423	0.0253704	-0.959317	0.0305539	-1.09554	0.0215686	-1.12977	0.0446801
AT4G12790.4	AT4G12790	4944487±96622	2494339±1234750	3139414±1456194	2354000±697380	2005865±777620	1506748±259175	2633229±907645	2494499±1594256	-0.987163	NS	-0.655326	NS	-1.07071	0.00716699	-1.3016	0.00744388	-1.71438	0.00026888	-0.908988	0.0217663	-0.987071	NS
AT1G75040.1	AT1G75040	27612±6030	12488±4713	14598±4020	11355±5382	21519±16724	9904±3405	10764±2825	6115±1890	-1.14473	NS	-0.919474	NS	-1.28186	0.0393911	-0.35968	NS	-1.47909	0.0228158	-1.35907	0.0217727	-2.17486	0.0184916
AT1G35660.1	AT1G35660	1860±669	251±148	33±58	706±536	186±55	943±764	154±134	1733±2434	-2.88683	0.0449293	-5.78871	0.0420022	-1.39595	NS	-3.3186	0.0234329	-0.980165	NS	-3.59265	0.0225516	-0.102245	NS
AT5G38840.1	AT5G38840	13345±1893	9558±887	9279±1791	11957±2573	6228±1693	5028±1264	6986±1707	7205±1382	-0.481615	NS	-0.524293	NS	-0.158496	NS	-1.09945	0.0176551	-1.40824	0.00926776	-0.933727	0.0227451	-0.889135	0.0313916
AT5G03530.2	AT5G03530	6476±802	5631±2268	4594±3807	1542±1377	923±961	4704±1526	2767±1277	1658±1319	-0.201669	NS	-0.495205	NS	-2.06989	0.0116049	-2.80941	0.00468166	-0.461156	NS	-1.22677	0.0238314	-1.96571	0.0227572
AT4G16150.1	AT4G16150	12772±2249	8946±2215	8708±2645	5870±1755	6840±92	6129±1097	6775±948	7005±1837	-0.513671	NS	-0.552571	NS	-1.12143	0.0242864	-0.900752	0.0204938	-1.05929	0.0207411	-0.914526	0.0238314	-0.866505	NS
AT1G52740.1	AT1G52740	9002±3319	2469±845	882±744	1174±1133	424±373	2656±3157	953±602	732±681	-1.86614	NS	-3.3513	NS	-2.93844	0.029962	-4.40634	0.0219621	-1.7609	NS	-3.23933	0.0256468	-3.61947	0.037233
AT2G41630.1	AT2G41630	145415±46707	74867±51155	22493±12817	50947±42620	17434±6290	41041±25833	28177±15514	43682±24333	-0.957769	NS	-2.69261	0.0484525	-1.5131	NS	-3.0602	0.0189554	-1.82501	0.0463392	-2.36758	0.02576	-1.73505	NS
AT4G03120.1	AT4G03120	7668±198	7843±1633	5997±3176	5404±1778	4778±211	3337±1466	4099±1503	2330±586	0.0324353	NS	-0.354555	NS	-0.504687	NS	-0.682407	0.000643129	-1.20022	0.0158597	-0.903547	0.0266424	-1.71857	0.00189514
AT1G56145.2	AT1G56145	35801±3845	30233±7182	19663±6117	31807±7554	21048±1868	16744±4069	23733±3434	19461±4197	-0.243876	NS	-0.864546	NS	-0.17068	NS	-0.766286	0.00962127	-1.09631	0.0108934	-0.593128	0.0271548	-0.879411	0.0266141
AT4G33625.1	AT4G33625	3266±399	2310±184	1647±616	732±308	1581±466	2082±958	1625±577	1416±436	-0.499484	NS	-0.987418	NS	-2.15791	0.00348136	-1.04629	0.0183935	-0.649443	NS	-1.00712	0.027208	-1.20527	0.0226011
AT2G33740.2	AT2G33740	26814±6120	11138±3652	8858±5861	14182±6462	6968±4264	10754±1307	11544±2289	12596±506	-1.26746	NS	-1.59787	NS	-0.918887	NS	-1.94407	0.0200236	-1.31807	0.0226257	-1.21574	0.027208	-1.08994	0.0418799
AT4G16130.1	AT4G16130	121527±19042	81201±6573	74359±16562	68579±6754	74744±11524	84734±24378	78747±4508	65989±2595	-0.581702	NS	-0.708687	NS	-0.82543	0.0190931	-0.70124	0.0365284	-0.520257	NS	-0.62597	0.0328137	-0.880975	0.0264678
AT2G44640.1	AT2G44640	97153±15713	59732±25103	60904±13464	30225±11565	46655±15152	65579±14298	54228±12360	48418±4977	-0.701743	NS	-0.673717	NS	-1.68449	0.00898884	-1.05823	0.0289476	-0.567016	NS	-0.841209	0.0348018	-1.00471	0.0258125
AT3G21860.1	AT3G21860	3240±774	2277±1466	4127±4152	991±900	744±755	1126±1183	1091±695	525±909	-0.508357	NS	0.349074	NS	-1.70791	0.0465203	-2.1208	0.0291695	-1.52412	NS	-1.56984	0.0387445	-2.6256	0.0430048
AT4G15980.2	AT4G15980	4157±1236	2216±996	2433±741	1321±785	1676±476	1165±196	1523±325	2041±793	-0.907857	NS	-0.773108	NS	-1.6539	0.0435783	-1.31044	0.0489189	-1.83501	0.0273439	-1.44813	0.0388527	-1.02654	NS
AT4G12650.1	AT4G12650	165037±27620	86719±40169	110922±12330	102230±20185	99178±13548	94396±29309	72176±36286	61471±16482	-0.928356	NS	-0.573235	NS	-0.69096	0.0497395	-0.734696	0.0345961	-0.805991	NS	-1.1932	0.0399047	-1.42481	0.0210955
AT2G27960.1	AT2G27960	30578±3534	18913±2382	21784±2012	18414±5076	22143±3387	19195±2875	20154±3775	21102±2799	-0.693128	0.0310593	-0.489217	NS	-0.731691	0.0420971	-0.465681	NS	-0.671789	0.0244038	-0.601426	0.0413169	-0.535153	NS
AT5G05470.1	AT5G05470	16827±1514	9219±1966	7335±3441	11203±1146	11672±4206	11382±4593	10542±2738	9994±3194	-0.868006	0.0236557	-1.19774	0.0484583	-0.58687	0.0130822	-0.527645	NS	-0.564012	NS	-0.674597	0.0415787	-0.751658	NS
AT4G27760.1	AT4G27760	10970±4302	3105±927	5410±2098	1872±384	1775±1275	873±1031	2035±1319	5525±329	-1.8206	NS	-1.01968	NS	-2.55048	0.0352102	-2.6275	0.0389481	-3.65126	0.0309579	-2.43014	0.0430772	-0.989343	NS
AT1G06410.1	AT1G06410	58647±11198	53764±7961	29484±6482	28573±7002	27088±1624	47430±13140	34168±5174	29278±3260	-0.125437	NS	-0.992127	NS	-1.03741	0.0286082	-1.11439	0.0177592	-0.306271	NS	-0.779431	0.043085	-1.00226	0.0351594
AT4G04320.1	AT4G04320	75959±12778	49287±8723	51282±11740	39320±13043	38933±1345	47400±28397	44330±9609	29345±9765	-0.624001	NS	-0.566767	NS	-0.949962	0.0397133	-0.964233	0.0162623	-0.680335	NS	-0.776925	0.0434117	-1.3721	0.0264292
AT3G47950.1	AT3G47950	1535±442	750±467	751±163	84±146	628±74	855±771	516±298	378±224	-1.03204	NS	-1.03001	NS	-4.18471	0.0113991	-1.28849	0.0402349	-0.843773	NS	-1.57267	0.0474215	-2.01852	0.0413576
AT4G34150.1	AT4G34150	1386310±274958	831262±64665	853777±298403	300379±67061	481958±123813	1097940±308691	750871±196571	700504±94283	-0.737874	NS	-0.699319	NS	-2.20639	0.00648253	-1.52427	0.0144813	-0.33645	NS	-0.884613	0.0494018	-0.984784	0.0402204
AT1G29020.2	AT1G29020	350967±82301	169921±28424	143114±14142	40052±18342	79020±9023	224422±174264	180186±39627	86988±26155	-1.04647	NS	-1.29417	0.0498822	-3.13138	0.00713366	-2.15104	0.0110784	-0.645121	NS	-0.961844	NS	-2.01244	0.0238433
AT4G31160.1	AT4G31160	167627±36820	119131±27773	124485±14894	54796±9393	78217±29004	79604±9479	96908±20034	56116±10027	-0.492709	NS	-0.429289	NS	-1.61311	0.0130544	-1.09969	0.0468626	-1.07434	0.0296827	-0.79056	NS	-1.57878	0.0260216
AT5G23540.1	AT5G23540	1374740±97465	996353±324832	868075±261397	547758±143460	576789±283388	791576±261167	855386±304709	631913±215102	-0.46443	NS	-0.663267	NS	-1.32755	0.00410062	-1.25304	0.0200236	-0.796358	0.0387751	-0.684511	NS	-1.12136	0.0224104
AT1G27950.1	AT1G27950	15091±1890	12627±3156	7076±3524	3531±1090	3685±1633	4066±3347	6579±5317	4174±2063	-0.257183	NS	-1.09261	NS	-2.09542	0.00294698	-2.03389	0.00431922	-1.89189	0.0167469	-1.19757	NS	-1.85397	0.0137075
AT3G28700.1	AT3G28700	371869±51032	299817±47616	248725±29447	188711±37160	170956±70209	153776±43512	217842±99801	189510±40245	-0.31071	NS	-0.580244	NS	-0.978617	0.0140351	-1.12117	0.0289383	-1.27396	0.0122572	-0.771509	NS	-0.972518	0.0274538
AT5G10230.1	AT5G10230	2822±506	0±0	70±121	1031±1371	316±547	0±0	1429±1470	5979±6027	-25.5583	0.00583054	-5.32856	0.00973252	-1.45278	NS	-3.15821	0.0103794	-25.4961	0.00369605	-0.982002	NS	1.08294	NS
AT1G06760.1	AT1G06760	14296±2866	14504±2667	6002±2621	5617±606	5275±2174	7168±1546	8941±5586	5885±2664	0.0207857	NS	-1.252	NS	-1.3477	0.0130822	-1.43833	0.0232375	-0.995937	0.0345398	-0.677129	NS	-1.28045	0.0496082
AT5G08300.1	AT5G08300	1122386±96213	770951±92911	816980±180612	656170±109780	667027±119487	656757±149825	793309±170993	736357±32629	-0.541857	NS	-0.458196	NS	-0.774427	0.0106312	-0.750751	0.0148787	-0.773136	0.0213739	-0.500614	NS	-0.60809	0.0144523
AT2G27530.1	AT2G27530	37133±5409	26037±3995	21634±2315	28314±3404	22944±4423	23672±2414	27053±6601	16375±6225	-0.512149	NS	-0.779416	0.0458947	-0.391152	NS	-0.694551	0.0397627	-0.649479	0.0311116	-0.456882	NS	-1.1812	0.0351594
AT1G21380.1	AT1G21380	113610±13669	71886±8072	66822±20105	59664±9995	54491±21197	67074±22268	76818±15580	70484±13412	-0.660289	0.0342865	-0.765681	NS	-0.929138	0.0106923	-1.05999	0.0282824	-0.760254	NS	-0.56457	NS	-0.68872	0.0440972
AT3G03100.1	AT3G03100	40831±5304	78928±11982	105252±25296	94152±26641	102674±28841	114982±8897	120567±2083	148604±20109	0.950858	0.0281059	1.3661	0.0498822	1.20531	0.0421504	1.33032	0.0362454	1.49365	0.00188692	1.56209	8.98368e-05	1.86372	0.00819258
AT1G01470.1	AT1G01470	71878±12000	234572±19644	214430±11283	235133±60334	277469±11344	258122±45153	292839±23897	340096±37088	1.70641	0.00403991	1.57688	0.00215745	1.70985	0.0184173	1.9487	0.000516086	1.84443	0.00782174	2.02648	0.000896072	2.24231	0.00394062
AT1G28110.2	AT1G28110	1760±422	60608±6457	89817±10871	52986±11735	75025±8678	81448±9224	99636±15162	81373±17666	5.10571	0.00129764	5.67318	0.00260228	4.9118	0.00485479	5.41357	0.000942114	5.53208	0.00084542	5.82285	0.00188437	5.53074	0.00944927
AT1G21650.3	AT1G21650	10259±2291	37514±4311	38381±1777	38529±3013	34910±1657	30423±7759	31266±2550	27606±3643	1.87056	0.00583054	1.90352	0.00215745	1.90908	0.0012093	1.76676	0.000906603	1.56831	0.0244038	1.60774	0.00194747	1.4281	0.0130874
AT4G20720.1	AT4G20720	9158±1214	22246±3277	21823±3629	25582±2784	22859±3073	17979±2191	21601±1642	15838±536	1.28035	0.014681	1.25266	0.0258636	1.48191	0.00286398	1.31957	0.00556298	0.973144	0.0100556	1.23787	0.00194747	0.790209	0.00819258
AT4G17300.2	AT4G17300	11159±1007	8613±2257	9117±2962	32606±11630	4893±3372	5189±2308	4202±902	3541±1617	-0.373596	NS	-0.291627	NS	1.54688	0.0497395	-1.18934	NS	-1.10454	0.0280155	-1.40908	0.00320686	-1.65601	0.0130968
AT4G24220.1	AT4G24220	70769±8225	188177±23015	167831±33575	167548±27793	198460±8503	244190±57180	223764±35124	175436±38575	1.41089	0.0073081	1.24582	0.0399138	1.24338	0.00959101	1.48765	0.000522995	1.78681	0.0150127	1.66078	0.00518756	1.30975	0.0307642
AT1G73250.1	AT1G73250	14016±837	22161±1769	24898±3072	30437±3653	28740±1659	28115±5797	29186±3538	35162±7633	0.660873	0.0109115	0.828905	0.0243249	1.1187	0.0048433	1.03592	0.00105858	1.00418	0.0269835	1.05811	0.00533712	1.32685	0.028505
AT3G01780.1	AT3G01780	4726±1430	24444±2869	28387±6574	27317±11189	25026±3119	24071±6365	33390±8051	29645±8352	2.37065	0.00569388	2.58639	0.0239191	2.53098	0.0398863	2.40462	0.00203804	2.34844	0.0153964	2.82056	0.00917201	2.64897	0.0258125
AT3G54110.1	AT3G54110	55560±5696	111535±10788	91600±10994	96419±13010	114046±12989	112891±11648	108637±14046	108967±7739	1.00537	0.00846324	0.721296	0.038228	0.795264	0.0144552	1.03749	0.00565975	1.0228	0.00645416	0.967396	0.00917201	0.971762	0.00629737
AT5G20070.1	AT5G20070	18030±1755	29394±1495	35501±3813	32371±1128	42557±9085	42813±6028	40589±6622	43522±9021	0.705089	0.0073081	0.977424	0.0159462	0.844283	0.00155966	1.23897	0.0202238	1.24764	0.00791389	1.17067	0.010787	1.27131	0.0283551
AT5G40740.1	AT5G40740	1958±292	6121±1187	8988±715	11293±4200	7856±1048	6820±2233	6591±1783	5774±706	1.64428	0.0193628	2.19843	0.00215745	2.52778	0.0306935	2.00432	0.00270151	1.80031	0.0357542	1.75089	0.0213549	1.56013	0.00819258
AT3G43270.1	AT3G43270	10468±2773	78284±9759	78313±9890	81634±7863	67791±7375	58163±20311	49317±16054	73331±26547	2.90264	0.00488211	2.90317	0.00460132	2.9631	0.00084022	2.69502	0.00120686	2.47402	0.0294474	2.23601	0.0256907	2.80835	0.0404333
AT2G17280.1	AT2G17280	25478±2778	55470±598	58919±6512	49382±6834	46249±2141	54454±10620	51956±11246	48661±7338	1.12243	0.000975285	1.20946	0.0113828	0.954701	0.0102183	0.860133	0.00203804	1.09575	0.0209923	1.028	0.028758	0.933489	0.0258125
AT4G21650.1	AT4G21650	35485±5527	64407±7525	74684±15477	77914±14879	121579±22314	135464±23096	118229±2962	126706±17092	0.860007	0.0227862	1.07359	NS	1.13469	0.0180208	1.77662	0.00745394	1.93263	0.00684695	1.7363	0.000113181	1.8362	0.00819258
AT5G05960.1	AT5G05960	28018±690	47895±7322	54488±4005	36020±1743	49598±3768	53581±6577	58540±3996	56034±9561	0.773498	0.0317558	0.959554	0.00460132	0.362442	NS	0.823891	0.00233981	0.935351	0.0080155	1.06303	0.00140613	0.999918	0.0260216
AT5G15960.1	AT5G15960	217685±24769	375815±15701	523996±80567	411811±89132	976976±277997	875640±180418	1128685±132346	1172655±506003	0.78778	0.00635738	1.26731	0.0219824	0.919738	0.035699	2.16608	0.0188628	2.00809	0.00958736	2.37433	0.00165852	2.42946	NS
AT2G46750.1	AT2G46750	213056±25872	357889±20057	507940±80162	388654±90513	968521±281338	861099±182016	1121628±133176	1163050±508251	0.748279	0.00904709	1.25343	0.0239191	0.867255	0.0477709	2.18455	0.0198136	2.01495	0.0100556	2.39629	0.00165852	2.44861	NS
AT2G16640.1	AT2G16640	4035±459	3248±1500	2681±1389	3124±751	2447±409	880±747	845±192	3270±877	-0.312873	NS	-0.589437	NS	-0.369065	NS	-0.721539	0.0217766	-2.1967	0.00968586	-2.25531	0.00188437	-0.303022	NS
AT5G54940.3	AT5G54940	1497±129	2277±1004	1241±1269	161±280	600±405	759±865	102±177	1222±1268	0.605244	NS	-0.27029	NS	-3.21106	0.0049317	-1.31811	0.0364171	-0.979517	NS	-3.86711	0.00188437	-0.292695	NS
AT2G30860.1	AT2G30860	3761146±195841	3066024±266152	2725345±312696	3563834±551734	2422569±267238	2387089±41673	2412438±95394	2777465±314027	-0.294803	NS	-0.464733	NS	-0.0777421	NS	-0.634634	0.00602063	-0.65592	0.00208724	-0.640681	0.00194747	-0.437403	NS
AT3G09100.2	AT3G09100	16930±3062	12505±12634	5402±7465	13906±13974	376±173	474±285	295±137	9497±16264	-0.43708	NS	-1.64791	NS	-0.283844	NS	-5.49273	0.00270151	-5.15705	0.0038523	-5.83955	0.00276282	-0.834014	NS
AT5G16840.2	AT5G16840	200141±12480	164019±78490	152379±53089	109121±58291	87810±40572	108910±17372	79596±20068	105878±50998	-0.287158	NS	-0.393353	NS	-0.875093	NS	-1.18856	0.0202238	-0.877875	0.00675563	-1.33024	0.00327607	-0.918615	NS
AT3G28930.1	AT3G28930	76853±7656	64109±26276	59833±25231	64669±26981	43076±2339	41312±3673	29273±5728	47077±20176	-0.261569	NS	-0.361145	NS	-0.249029	NS	-0.835202	0.00526853	-0.895526	0.00689877	-1.39249	0.00354494	-0.707081	NS
AT3G46220.1	AT3G46220	107107±7250	110644±20077	82770±10618	136816±18843	53656±11949	72326±24193	64557±5871	53122±11432	0.0468644	NS	-0.37188	NS	0.353179	NS	-0.997249	0.00708746	-0.566463	NS	-0.730405	0.00457593	-1.01167	0.0130968
AT5G15870.1	AT5G15870	437±55	427±191	236±95	418±111	192±44	192±50	161±24	305±204	-0.0354831	NS	-0.886155	NS	-0.0654777	NS	-1.18903	0.0096985	-1.18623	0.0122572	-1.43646	0.00457593	-0.521818	NS
AT2G21060.1	AT2G21060	525829±26712	461201±9442	457198±82363	515074±83133	367628±92211	308192±19550	327864±34616	300614±45660	-0.189199	NS	-0.201773	NS	-0.0298127	NS	-0.516347	NS	-0.770764	0.00227675	-0.681496	0.00457593	-0.806682	0.0109773
AT3G62110.1	AT3G62110	105950±21537	62506±53644	48378±67285	62125±53168	7631±421	8503±992	8884±1541	41385±55253	-0.76131	NS	-1.13095	NS	-0.770135	NS	-3.79538	0.00431922	-3.63912	0.00615748	-3.57598	0.00467209	-1.35622	NS
AT5G36160.1	AT5G36160	190506±20044	180945±20177	139217±50486	154926±27226	120986±46671	97502±20419	81559±14311	89028±14321	-0.0742803	NS	-0.452496	NS	-0.298254	NS	-0.654989	NS	-0.966334	0.0122572	-1.22391	0.00467209	-1.09749	0.0123003
AT5G27120.1	AT5G27120	5791±1329	2830±2862	1638±2838	4479±4522	14±14	13±23	19±21	1465±2493	-1.03302	NS	-1.82116	NS	-0.37071	NS	-8.67244	0.00484821	-8.72211	0.00652492	-8.24129	0.0048877	-1.98295	NS
AT2G14610.1	AT2G14610	4310±1030	939±1627	980±1697	1854±1091	0±0	201±348	0±0	1916±3318	-2.19791	NS	-2.13672	NS	-1.21658	NS	-26.1726	0.00536143	-4.42004	0.00849683	-26.1058	0.00528413	-1.16974	NS
AT3G47910.2	AT3G47910	16491±2810	13716±5003	9209±5438	10357±7068	4003±2565	3003±487	2020±2128	7161±4383	-0.265853	NS	-0.840567	NS	-0.671014	NS	-2.04225	0.011093	-2.45687	0.00534835	-3.02896	0.00563521	-1.20349	NS
AT1G60780.1	AT1G60780	430774±88745	191191±146451	157228±140523	199795±107627	57671±18314	47208±22242	62486±18147	156965±98565	-1.17192	NS	-1.45407	NS	-1.10841	NS	-2.90101	0.00566931	-3.18983	0.00689371	-2.78532	0.00585755	-1.45649	NS
AT5G59010.1	AT5G59010	42339±2250	30129±6020	15579±15633	49244±12758	20182±4785	11870±8833	16183±6102	26495±17456	-0.490812	NS	-1.44232	NS	0.217949	NS	-1.0689	0.00536143	-1.83468	0.0115493	-1.3875	0.00606258	-0.676278	NS
AT5G54900.1	AT5G54900	69924±10436	57057±6109	39986±6608	56924±9009	39192±8994	31328±4124	28352±2139	37908±12853	-0.293381	NS	-0.806273	NS	-0.296745	NS	-0.83521	0.0317866	-1.15832	0.0106131	-1.30233	0.00671107	-0.883269	NS
AT1G76200.1	AT1G76200	5000±557	3773±1456	1662±789	3464±1309	3032±1288	1704±316	1638±682	2251±1356	-0.406187	NS	-1.58836	0.0243249	-0.529144	NS	-0.721293	NS	-1.55232	0.00413643	-1.60947	0.0069667	-1.1514	NS
AT4G17190.1	AT4G17190	47824±6334	33500±13345	28320±19296	35108±14778	20173±2771	20712±4045	19451±4344	26771±14966	-0.513576	NS	-0.755931	NS	-0.445948	NS	-1.2453	0.00607019	-1.20723	0.0096151	-1.29787	0.00780122	-0.837035	NS
AT2G43210.3	AT2G43210	2815±699	11480±7183	12021±2879	15357±6794	15302±5530	18290±6635	17586±4080	19932±6037	2.02765	NS	2.09404	0.0310576	2.44732	0.0497395	2.44218	0.0316233	2.69947	0.0296827	2.64289	0.00861149	2.82351	0.0272044
AT3G14330.1	AT3G14330	38558±4346	31306±3131	32511±7046	43563±5968	27258±2681	19383±4153	18723±3656	17922±5013	-0.300567	NS	-0.246073	NS	0.176094	NS	-0.500309	NS	-0.992247	0.0129212	-1.04215	0.00918735	-1.10527	0.0229822
AT4G11820.2	AT4G11820	995178±106349	792366±81902	672252±260878	510816±39315	639781±281402	714559±125114	616829±35151	587556±60798	-0.328787	NS	-0.565952	NS	-0.96215	0.00511055	-0.637375	NS	-0.477902	NS	-0.690085	0.00984507	-0.760228	0.0192232
AT1G06020.1	AT1G06020	118185±14916	100809±12602	67447±49192	97380±15681	61781±42316	46788±23534	46778±15906	43082±19854	-0.229421	NS	-0.809211	NS	-0.279353	NS	-0.935803	NS	-1.33683	0.0226412	-1.33713	0.0109122	-1.45587	0.0247122
AT1G66200.1	AT1G66200	681492±60397	518745±88058	536805±116922	286097±83967	491838±90248	363728±35501	440240±42447	447878±105680	-0.39367	NS	-0.344298	NS	-1.25219	0.00654937	-0.470515	NS	-0.905835	0.00615748	-0.630406	0.0109122	-0.605591	NS
AT2G21045.1	AT2G21045	19735±2056	13948±2808	10368±1571	7420±1772	31852±9059	13593±3207	9902±2261	17020±2133	-0.500688	NS	-0.928495	0.0219824	-1.41125	0.00459261	0.690651	NS	-0.537885	NS	-0.994911	0.0115396	-0.213495	NS
AT3G51340.1	AT3G51340	24177±2284	19397±9797	9721±5951	18705±9773	8986±664	12261±4028	11754±3176	13203±7600	-0.317777	NS	-1.31442	NS	-0.370219	NS	-1.4278	0.00168488	-0.979539	0.0225588	-1.04046	0.0118246	-0.87274	NS
AT4G11290.1	AT4G11290	79335±8680	73233±25708	37127±18078	93306±29559	30626±9839	22465±13990	28455±13638	38858±24652	-0.115461	NS	-1.09547	NS	0.234022	NS	-1.37317	0.00763319	-1.82024	0.0105804	-1.47927	0.0120064	-1.02973	NS
AT1G62430.1	AT1G62430	118712±12608	108673±19989	74441±41890	126609±19302	38513±35714	61817±8472	72590±7496	62782±39046	-0.127478	NS	-0.673289	NS	0.092912	NS	-1.62406	0.0359255	-0.941379	0.00873571	-0.709618	0.0120064	-0.919043	NS
AT1G53420.1	AT1G53420	34345±6104	30069±6378	24926±5909	23261±2837	19293±4499	14502±5679	13848±2315	19661±11596	-0.191796	NS	-0.462445	NS	-0.562133	NS	-0.832005	0.0419897	-1.2438	0.0276401	-1.31035	0.0120603	-0.804712	NS
AT1G24460.1	AT1G24460	604266±137764	300025±157109	157045±126411	202851±181366	78753±50645	116133±70261	107998±79816	213952±193386	-1.0101	NS	-1.944	NS	-1.57476	NS	-2.93977	0.00863121	-2.37939	0.0132903	-2.48417	0.0123413	-1.49789	NS
AT1G06560.1	AT1G06560	6921±1769	3034±936	2588±1006	3974±1554	2473±254	1240±566	1356±255	2557±1222	-1.18992	NS	-1.41912	NS	-0.800351	NS	-1.4847	0.0234839	-2.48034	0.0141887	-2.35075	0.0123601	-1.43656	NS
AT1G52410.2	AT1G52410	499875±27842	433040±86379	379225±52423	466054±92122	367897±75951	324395±13001	306641±56184	307019±58168	-0.207065	NS	-0.39851	NS	-0.101069	NS	-0.442264	NS	-0.623815	0.00369605	-0.705015	0.0127374	-0.703238	0.0256854
AT5G37740.2	AT5G37740	4952±985	4350±541	2065±1357	1716±711	2787±862	1349±682	1430±592	1964±1143	-0.187114	NS	-1.26195	NS	-1.52904	0.0182672	-0.829089	NS	-1.87608	0.0149791	-1.79191	0.0129983	-1.33432	NS
AT1G32850.1	AT1G32850	103247±10851	86719±17620	73840±24892	66464±9644	65248±18185	71754±14196	67280±4603	56662±11374	-0.251669	NS	-0.483621	NS	-0.635451	0.0213357	-0.662083	NS	-0.52497	NS	-0.617848	0.0131807	-0.865648	0.0258125
AT5G06320.1	AT5G06320	12874±1839	8875±4479	7185±3684	6040±4473	7200±868	6958±5124	6346±1116	5333±2409	-0.536723	NS	-0.841492	NS	-1.09182	NS	-0.838331	0.0177592	-0.88773	NS	-1.02058	0.0134733	-1.27144	0.0356377
AT4G16765.2	AT4G16765	23384±4941	15043±16863	8845±15320	115396±79098	4390±5706	3651±5536	3241±4698	22294±18868	-0.636456	NS	-1.40258	NS	2.30296	NS	-2.41305	0.0229948	-2.67893	0.020729	-2.85077	0.014541	-0.0688769	NS
AT4G18480.1	AT4G18480	233691±15795	246110±33642	260811±89976	347754±99570	173265±45206	128583±43512	139230±28466	112790±30747	0.0746979	NS	0.158401	NS	0.573461	NS	-0.431625	NS	-0.861905	0.0311116	-0.747126	0.0152169	-1.05096	0.0169103
AT5G63950.1	AT5G63950	6243±1229	4334±2210	3637±1819	5138±3911	802±820	968±1069	1215±1233	2363±3113	-0.526686	NS	-0.779282	NS	-0.281159	NS	-2.96054	0.0077913	-2.68904	0.0123897	-2.36131	0.0154989	-1.40136	NS
AT5G41970.1	AT5G41970	1082346±32292	995796±183994	728533±87907	799587±144824	719847±165274	676983±100043	635300±152778	916735±270528	-0.12024	NS	-0.571095	NS	-0.436835	NS	-0.588399	0.0341629	-0.67697	0.00806042	-0.768652	0.0159466	-0.239585	NS
AT1G73330.1	AT1G73330	5028±1121	2172±2650	5237±2860	1427±2045	1474±983	1591±1033	1666±353	2632±1456	-1.21113	NS	0.0587402	NS	-1.81687	NS	-1.76993	0.0270794	-1.66019	0.0317772	-1.59339	0.0159993	-0.934016	NS
AT5G16730.1	AT5G16730	103250±5904	82304±27775	63013±19819	67333±19321	61197±6774	58580±12690	54717±16149	72274±19742	-0.327104	NS	-0.712418	NS	-0.616743	NS	-0.754598	0.00406632	-0.81766	0.0129212	-0.916083	0.0166377	-0.5146	NS
AT1G16030.1	AT1G16030	88268±2104	43382±12679	67758±21371	92284±19428	41230±3825	55757±19267	45252±15180	60331±20614	-1.02478	0.0187637	-0.381501	NS	0.0642004	NS	-1.09817	0.000522995	-0.662724	NS	-0.963897	0.01688	-0.548988	NS
AT3G16910.1	AT3G16910	5201±2681	16368±3862	13922±1387	19401±3635	13884±2115	16551±3281	13716±1489	13681±4062	1.65378	0.0440914	1.42032	0.0383978	1.899	0.0110129	1.41638	0.0225211	1.66979	0.0204769	1.39878	0.0175326	1.39507	NS
AT5G35430.1	AT5G35430	79787±13403	55964±16156	39266±18431	37270±13632	25251±2033	40839±16064	33917±9943	38333±15673	-0.511654	NS	-1.02286	NS	-1.09812	0.0303226	-1.65982	0.00602063	-0.966186	NS	-1.23412	0.01796	-1.05757	NS
AT1G77580.3	AT1G77580	16208±3519	10192±7838	8488±5162	7056±4135	4805±1475	5135±1470	4889±2198	10366±5596	-0.66918	NS	-0.933081	NS	-1.19966	NS	-1.75389	0.0146051	-1.65816	0.0162266	-1.72898	0.018273	-0.644791	NS
AT2G38670.1	AT2G38670	9399±1356	19021±3702	16246±2893	18266±3719	27668±1337	20017±3085	20150±3778	24658±5201	1.01695	0.0407257	0.789473	NS	0.958537	0.0297797	1.55758	0.000722996	1.09063	0.013298	1.10017	0.0189551	1.39141	0.0269242
AT2G36070.1	AT2G36070	3492±627	4332±586	1901±459	2625±635	1205±498	981±805	1063±680	2447±1042	0.310848	NS	-0.877404	NS	-0.41175	NS	-1.53458	0.0169024	-1.8308	0.0254354	-1.71578	0.0199733	-0.513358	NS
AT3G11730.1	AT3G11730	29812±6426	23671±10945	13829±10872	32107±8514	9089±6113	7764±6945	7182±5793	14354±9662	-0.332785	NS	-1.10816	NS	0.106974	NS	-1.71373	0.0284382	-1.941	0.0293436	-2.05338	0.0201868	-1.05443	NS
AT5G54310.1	AT5G54310	11416±2039	21495±3769	23238±6579	24064±5696	34993±4808	23149±2188	34118±8450	34205±9702	0.912999	0.0449293	1.02548	NS	1.07585	0.0359681	1.61602	0.00451707	1.01993	0.00791389	1.57951	0.0202476	1.58317	0.0419557
AT1G19120.1	AT1G19120	3346±1090	1437±959	1101±1142	3556±542	1495±1066	580±368	349±373	745±130	-1.21889	NS	-1.6031	NS	0.0880641	NS	-1.16229	NS	-2.52824	0.0270977	-3.25822	0.0206427	-2.16637	0.0399723
AT1G67325.2	AT1G67325	6111±1133	5627±1287	5220±1233	4728±1752	3059±1200	2767±892	2581±753	3047±591	-0.118907	NS	-0.227178	NS	-0.370067	NS	-0.99801	NS	-1.14265	0.0296827	-1.24317	0.0206598	-1.00396	0.0388845
AT1G80050.1	AT1G80050	1887444±43499	994572±621611	1425633±371389	638124±674938	1038175±620152	153±202	343377±594671	873352±883580	-0.924285	NS	-0.40483	NS	-1.56452	0.0490373	-0.862383	NS	-13.5875	8.39539e-07	-2.45857	0.0206598	-1.1118	NS
AT3G07680.1	AT3G07680	3198±677	2736±700	402±310	2857±1063	1473±489	2041±1479	656±722	975±935	-0.225359	NS	-2.98877	0.0206948	-0.162784	NS	-1.11836	0.0383669	-0.647887	NS	-2.284	0.0213527	-1.71321	NS
AT2G15500.1	AT2G15500	1961±849	5520±731	3363±1462	5161±1469	8536±1135	6831±1321	7664±2063	5601±1213	1.49306	0.0222214	0.778332	NS	1.39602	0.0466908	2.12186	0.00413783	1.80047	0.0138587	1.9663	0.0214126	1.51408	0.0368387
AT1G08190.1	AT1G08190	25719±2364	24651±2606	23231±3890	18967±4127	18109±4353	16616±2645	16236±2923	14977±1734	-0.0611849	NS	-0.146779	NS	-0.43928	NS	-0.506086	NS	-0.630247	0.0226257	-0.663598	0.0220005	-0.780024	0.0150129
AT4G36020.3	AT4G36020	49901±7492	49768±10194	35202±12262	59299±5471	28718±2802	24202±8565	27206±5044	35334±6881	-0.00384737	NS	-0.503395	NS	0.248943	NS	-0.797088	0.0202238	-1.04389	0.0316702	-0.875123	0.0222483	-0.497978	NS
AT4G31990.3	AT4G31990	388065±76641	659299±21289	532167±79119	804657±116721	722317±84553	713264±23309	626020±56399	718097±80407	0.764635	0.0193628	0.455581	NS	1.05208	0.0128733	0.896334	0.0154781	0.878139	0.00742702	0.689911	0.0225516	0.887881	0.0258125
AT3G63460.1	AT3G63460	221865±10683	336789±22985	329393±34583	335986±24925	344992±40480	453863±120229	476436±101933	428063±48220	0.602163	0.00859501	0.570124	NS	0.598717	0.00517613	0.636879	0.0154055	1.03257	0.0484882	1.1026	0.0231109	0.948138	0.0116442
AT2G29550.1	AT2G29550	876418±102109	346104±257461	604058±505302	635198±335890	258689±308505	215691±162193	222154±247075	634208±489343	-1.34041	NS	-0.536933	NS	-0.464413	NS	-1.7604	0.0471376	-2.02265	0.0105804	-1.98006	0.0240157	-0.466664	NS
AT2G02740.1	AT2G02740	13520±4247	9847±4860	4341±1015	6697±3526	3049±1505	3768±993	2583±1390	6831±3461	-0.457241	NS	-1.63886	NS	-1.01341	NS	-2.14862	0.028802	-1.8431	0.0324231	-2.38762	0.0240157	-0.984819	NS
AT3G22425.2	AT3G22425	24200±5887	18105±11673	17669±23320	13296±5543	6032±1934	6964±8263	5464±4896	6865±4032	-0.418642	NS	-0.453833	NS	-0.86398	NS	-2.00414	0.0154781	-1.79695	NS	-2.14678	0.0240157	-1.81773	0.0374663
AT5G48540.1	AT5G48540	226419±58729	92663±26811	127965±65327	137242±47815	86189±35599	85216±17343	76968±17092	109133±22119	-1.28893	NS	-0.823245	NS	-0.722272	NS	-1.39341	0.0391694	-1.40979	0.0300958	-1.55666	0.024023	-1.05291	NS
AT3G12640.3	AT3G12640	265±61	293±94	62±66	168±92	103±129	25±44	56±59	71±50	0.145512	NS	-2.08269	NS	-0.654145	NS	-1.35557	NS	-3.37415	0.0132538	-2.23158	0.0241295	-1.90206	0.037233
AT5G13560.1	AT5G13560	34552±1521	56782±4849	61565±13733	61011±13593	68387±5637	62703±6863	66554±13162	71160±12717	0.716651	0.00914116	0.833314	NS	0.820265	0.0435783	0.984935	0.00221748	0.859741	0.00774976	0.945727	0.0249123	1.04228	0.0269173
AT1G77530.1	AT1G77530	2062±453	1660±1272	1091±1123	0±0	890±1085	304±391	325±564	614±952	-0.313268	NS	-0.918321	NS	-25.2227	0.00459261	-1.212	NS	-2.75839	0.01573	-2.66283	0.0252841	-1.74594	NS
AT4G20210.1	AT4G20210	3955±525	3415±1142	1632±879	3114±1463	1750±375	2477±586	1811±726	1888±734	-0.211902	NS	-1.2769	NS	-0.345101	NS	-1.1766	0.00980404	-0.675041	NS	-1.127	0.025514	-1.06658	0.0423447
AT5G53540.1	AT5G53540	2432±900	1775±1798	700±1119	2383±2380	106±132	182±315	195±282	928±1607	-0.454283	NS	-1.79648	NS	-0.0293146	NS	-4.51755	0.0222024	-3.73812	0.0283378	-3.63782	0.0260799	-1.39022	NS
AT1G71840.1	AT1G71840	7096±1553	16701±1226	13693±1351	10421±1149	15496±981	15706±1546	13604±2297	13860±671	1.23474	0.0073081	0.94827	0.0286277	0.554386	NS	1.12677	0.00431922	1.14617	0.00791389	0.938854	0.0269678	0.965775	0.0130968
AT1G02410.2	AT1G02410	9570±855	6912±2270	6262±2869	7195±1104	5914±1593	4388±1032	5135±1687	5684±1953	-0.469302	NS	-0.611709	NS	-0.411462	NS	-0.694202	0.0402349	-1.12488	0.0080155	-0.898045	0.0270386	-0.75151	NS
AT4G28390.2	AT4G28390	17474±5545	9590±3255	7675±3147	9570±2737	5106±1693	4678±2948	4419±821	5446±1327	-0.86561	NS	-1.18692	NS	-0.868534	NS	-1.77485	0.0351074	-1.90106	0.0416517	-1.9833	0.0273529	-1.68187	NS
AT4G33510.1	AT4G33510	20609±3326	21069±845	14925±1290	16115±1638	13984±1925	13249±1506	12127±1508	9677±2407	0.0318103	NS	-0.465523	NS	-0.354841	NS	-0.559483	NS	-0.637386	0.042932	-0.765041	0.0274973	-1.09067	0.0307098
AT4G04210.1	AT4G04210	14688±2515	9565±891	8488±1715	10128±1095	7596±1453	8621±1358	5809±3033	9141±959	-0.618714	NS	-0.791072	NS	-0.536278	NS	-0.951333	0.0247913	-0.768606	0.0373669	-1.33811	0.030241	-0.684222	NS
AT5G28050.1	AT5G28050	110370±14312	84218±6165	85901±25331	79370±13102	64403±15620	68741±14080	64920±14234	86708±20127	-0.390151	NS	-0.361608	NS	-0.47569	NS	-0.77714	0.033739	-0.683098	0.0398157	-0.765601	0.0302886	-0.348104	NS
AT2G29570.1	AT2G29570	58812±9832	41476±1535	42065±5454	49308±7711	37108±3215	34306±6754	34651±4385	42542±7650	-0.503814	NS	-0.483479	NS	-0.254273	NS	-0.664368	0.0367207	-0.777625	0.0406812	-0.763191	0.030493	-0.467195	NS
AT3G13470.1	AT3G13470	28949±4621	23041±5644	14808±5501	32068±10013	19394±2130	12380±4984	16607±3044	14181±4556	-0.329297	NS	-0.967108	NS	0.147627	NS	-0.577915	NS	-1.2255	0.0259468	-0.801655	0.0310882	-1.02949	0.0429839
AT1G09390.1	AT1G09390	45157±13052	17815±8877	22352±4947	18136±8303	16222±6775	11734±6494	11146±8209	20285±3641	-1.34183	NS	-1.01454	NS	-1.31609	NS	-1.47698	0.043138	-1.94422	0.0305539	-2.01841	0.032164	-1.15452	NS
AT4G38540.1	AT4G38540	25978±5176	18497±15702	8144±6905	5478±6326	4634±3090	15294±13193	7722±6536	10230±8085	-0.489997	NS	-1.67348	NS	-2.24533	0.0217933	-2.48668	0.00895758	-0.76427	NS	-1.75022	0.0328024	-1.3444	NS
AT5G09880.1	AT5G09880	2279±426	2088±1008	980±514	1787±752	604±369	820±414	738±563	1282±1124	-0.126631	NS	-1.21693	NS	-0.351248	NS	-1.91552	0.0148787	-1.47424	0.0254699	-1.62557	0.0329891	-0.830365	NS
AT5G14250.1	AT5G14250	4523±1945	14276±3750	15989±3544	16707±3331	19399±6294	16446±3317	15173±4530	10756±2694	1.65808	0.0472217	1.82157	0.0397066	1.88494	0.0108981	2.10043	0.0308454	1.86221	0.0138587	1.746	0.0339992	1.24957	NS
AT5G24490.1	AT5G24490	12020±2919	5833±1681	4691±1297	8268±2679	5437±1542	4924±1560	5205±1326	7354±2074	-1.04317	NS	-1.35738	NS	-0.539887	NS	-1.14448	0.0414343	-1.28756	0.036432	-1.2075	0.035959	-0.70872	NS
AT3G24490.1	AT3G24490	1591±353	784±784	538±522	903±550	334±380	260±354	358±470	700±387	-1.02084	NS	-1.56284	NS	-0.816576	NS	-2.25026	0.0255808	-2.61016	0.020729	-2.14887	0.0372519	-1.18403	NS
AT5G26260.1	AT5G26260	415846±52081	419271±59413	353747±71986	431939±91791	371550±34753	223370±37577	243853±64995	260835±46966	0.0118343	NS	-0.233332	NS	0.0547773	NS	-0.162493	NS	-0.896616	0.015017	-0.770036	0.0387445	-0.672912	0.0463581
AT1G22760.1	AT1G22760	37822±7708	31011±6588	23145±8247	28508±7023	17100±8434	12768±8742	16420±7008	14487±4177	-0.286452	NS	-0.708504	NS	-0.407874	NS	-1.14517	NS	-1.56663	0.0361443	-1.20372	0.0389968	-1.3844	0.0307098
AT1G12240.1	AT1G12240	192801±41282	114343±31429	116526±23247	111116±25326	96873±32627	103144±8602	89300±29278	70002±17175	-0.753744	NS	-0.726466	NS	-0.795045	NS	-0.992941	NS	-0.902449	0.0371881	-1.11038	0.0396403	-1.46163	0.0285727
AT3G04230.1	AT3G04230	16006±1068	25557±3450	22110±2885	31658±5007	32836±2536	30010±5165	30590±7061	26930±1849	0.675081	0.0336942	0.466062	NS	0.983916	0.0120424	1.03664	0.00184139	0.90677	0.0207411	0.934387	0.0397719	0.750547	0.00819258
AT5G07180.1	AT5G07180	895±197	1756±474	2175±327	2098±549	2456±239	1970±190	1997±502	2167±346	0.971761	NS	1.28062	0.0256274	1.22857	0.0373719	1.45574	0.00332123	1.13815	0.00791389	1.15757	0.0398391	1.27554	0.0216971
AT5G62350.1	AT5G62350	116891±16751	95352±10933	80916±11074	91000±33965	60214±26611	73326±14177	61781±22328	57561±14950	-0.293826	NS	-0.530662	NS	-0.361224	NS	-0.956987	NS	-0.672767	0.0443035	-0.919917	0.043548	-1.02199	0.0309615
AT1G33600.1	AT1G33600	85340±23210	57325±8343	60464±20332	39766±5319	43907±7793	35251±7521	36723±8241	34958±6821	-0.574061	NS	-0.497135	NS	-1.10168	0.0449208	-0.958776	NS	-1.27555	0.0407303	-1.21651	0.043548	-1.28758	NS
AT5G62270.2	AT5G62270	8426±1534	4790±3446	3374±1847	8115±1678	6864±2737	3651±226	3131±2213	3631±1200	-0.81471	NS	-1.32001	NS	-0.0541244	NS	-0.29578	NS	-1.20625	0.0141018	-1.42822	0.0441574	-1.21445	0.0367631
AT5G03340.1	AT5G03340	52478±5577	90792±10017	88667±9199	109674±13871	106083±16202	79561±6740	86283±16353	77842±5179	0.790838	0.0201283	0.756676	0.0256274	1.06343	0.00654937	1.0154	0.0131325	0.600334	0.0138901	0.717349	0.0446664	0.568828	NS
AT5G59480.4	AT5G59480	4301±935	2738±1897	2065±1650	2318±1325	640±657	1136±1153	1163±1316	1761±1897	-0.651424	NS	-1.05792	NS	-0.891756	NS	-2.74775	0.0121035	-1.92027	0.0369671	-1.88593	0.0453242	-1.28762	NS
AT3G54440.3	AT3G54440	46539±7001	33752±4422	22716±6502	37990±2678	16470±7300	32619±5868	30768±4293	31425±6484	-0.463462	NS	-1.03468	0.0498822	-0.292821	NS	-1.49855	0.0148787	-0.512714	NS	-0.596967	0.046795	-0.566518	NS
AT1G56700.4	AT1G56700	14754±2370	12418±2891	7374±3548	13131±3509	8251±1643	6092±3822	7600±2876	9552±5229	-0.248716	NS	-1.00059	NS	-0.168159	NS	-0.838543	0.0309793	-1.27608	0.0482251	-0.957052	0.0468297	-0.627212	NS
AT3G09180.3	AT3G09180	6094±1235	4259±1721	4127±2155	2457±731	2555±773	3795±698	3402±694	3860±1253	-0.516641	NS	-0.562009	NS	-1.31031	0.0213357	-1.25395	0.0253494	-0.683181	NS	-0.840687	0.0481509	-0.658672	NS
AT4G15610.1	AT4G15610	40473±13240	15865±6378	14232±6581	10987±5350	10478±567	11038±6844	15386±3805	14461±8111	-1.35107	NS	-1.5078	NS	-1.88108	0.0372709	-1.94956	0.0306388	-1.87442	0.0450251	-1.3953	NS	-1.48479	NS
AT5G19180.1	AT5G19180	1098023±125380	918569±158970	691672±93104	1041161±92990	680756±58269	598616±123774	637772±227023	821314±335039	-0.257449	NS	-0.666748	0.0470892	-0.0767159	NS	-0.689699	0.0144663	-0.875206	0.0172184	-0.783795	NS	-0.418903	NS
AT3G27310.1	AT3G27310	81910±3062	64075±9806	58344±8281	39278±9519	47823±14577	63385±17441	54587±15127	52918±7104	-0.354276	NS	-0.489459	NS	-1.06032	0.00511055	-0.776329	0.0296125	-0.369904	NS	-0.585483	NS	-0.630277	0.0150129
AT3G61070.3	AT3G61070	2040±257	2019±710	1061±309	656±186	1246±125	1639±657	1129±447	1075±303	-0.0149665	NS	-0.942196	NS	-1.63503	0.00485479	-0.711221	0.0179171	-0.31575	NS	-0.853387	NS	-0.923406	0.0376441
AT1G51850.2	AT1G51850	58339±19567	22967±10619	21712±10730	11327±1414	11061±7003	16560±8102	16257±13796	14026±9732	-1.34491	NS	-1.42597	NS	-2.36467	0.0247874	-2.39891	0.0301746	-1.81672	0.0451719	-1.84334	NS	-2.05632	NS
AT1G27940.1	AT1G27940	3091±605	1691±384	1674±424	910±438	1216±565	942±727	1587±619	1538±426	-0.870243	NS	-0.884337	NS	-1.76404	0.0137937	-1.34598	0.0306388	-1.71326	0.0311116	-0.961747	NS	-1.00692	NS
AT2G29540.2	AT2G29540	4668±432	3594±1149	2055±469	3364±1713	2039±756	1951±905	1974±1513	3170±264	-0.377259	NS	-1.18346	0.0162677	-0.472746	NS	-1.1951	0.0144663	-1.25823	0.0196272	-1.24158	NS	-0.558572	NS
AT5G66410.1	AT5G66410	3022±604	3020±393	1412±603	1512±365	1402±411	1005±661	1892±283	1894±722	-0.000834133	NS	-1.09763	NS	-0.999258	0.0335721	-1.10775	0.0321066	-1.58725	0.0318309	-0.675432	NS	-0.673748	NS
AT3G27950.1	AT3G27950	21574±1186	44079±4270	43848±5914	41564±6876	49981±7998	48470±1849	33000±6684	44161±9332	1.03076	0.0073081	1.02318	0.0210866	0.945995	0.01466	1.21205	0.0092019	1.16777	0.00026888	0.613152	NS	1.03343	0.0388845
AT4G13170.1	AT4G13170	4087±811	2528±1489	2412±1636	1671±696	1332±781	1578±630	1593±1268	2142±1197	-0.693207	NS	-0.761126	NS	-1.29049	0.0293594	-1.61771	0.0246916	-1.37274	0.0258664	-1.35872	NS	-0.931943	NS
AT4G21585.3	AT4G21585	398237±91528	211160±31848	183797±9956	74013±15295	120309±5425	262543±191364	225374±50527	121207±29632	-0.915291	NS	-1.11551	NS	-2.42778	0.00857379	-1.72688	0.014261	-0.601073	NS	-0.821307	NS	-1.71615	0.0264678
AT5G24060.2	AT5G24060	15779±3382	3973±6650	3886±4167	6123±3551	1218±1386	2939±3983	4129±6275	9478±5482	-1.98956	NS	-2.0215	NS	-1.36566	0.0420745	-3.69458	0.00611273	-2.42444	0.0254354	-1.93401	NS	-0.735331	NS
AT1G44900.2	AT1G44900	21670±6251	14007±4672	11319±5733	8133±811	8462±1435	7692±3029	10098±3344	8596±2040	-0.629461	NS	-0.936915	NS	-1.41372	0.0332016	-1.35652	0.0386869	-1.4942	0.0430041	-1.1016	NS	-1.33395	NS
AT2G16920.2	AT2G16920	2013±318	2421±131	1240±279	2457±1268	617±511	730±468	723±771	584±416	0.265898	NS	-0.699422	NS	0.287126	NS	-1.70618	0.0289383	-1.46224	0.0314224	-1.47738	NS	-1.7855	0.0289629
AT4G30310.2	AT4G30310	20920±3202	17298±2357	8154±1914	16185±3018	6258±1830	8031±1867	12024±5250	11307±3504	-0.274289	NS	-1.35927	0.0243249	-0.370213	NS	-1.74116	0.00613896	-1.38118	0.0103931	-0.79902	NS	-0.887607	NS
AT5G14680.1	AT5G14680	21079±4952	14372±2537	9761±2253	14367±2672	10027±2021	4727±4714	10198±6003	9064±2438	-0.55247	NS	-1.11072	NS	-0.552973	NS	-1.07193	0.0383669	-2.15666	0.0273439	-1.04748	NS	-1.21751	0.0474905
AT1G56423.1	AT1G56423	440±50	356±281	192±133	137±139	138±127	129±113	184±176	306±277	-0.305119	NS	-1.19283	NS	-1.67725	0.038271	-1.6678	0.0328077	-1.76878	0.0244038	-1.25238	NS	-0.521566	NS
AT4G00430.1	AT4G00430	13071±1211	14804±3021	9796±1586	4386±1690	6778±2808	9479±3281	8102±3467	4670±2260	0.179567	NS	-0.41608	NS	-1.57518	0.00517613	-0.947394	0.0387	-0.463504	NS	-0.689962	NS	-1.4847	0.020111
AT4G12610.2	AT4G12610	60502±18754	34251±3517	53237±12499	17533±3998	24417±4809	17597±1403	34205±5346	23824±10900	-0.82081	NS	-0.184535	NS	-1.78689	0.0297797	-1.30904	0.0493884	-1.78163	0.0309579	-0.82277	NS	-1.34453	NS
AT3G03950.3	AT3G03950	35650±4861	18216±4955	38180±14108	53126±39993	32688±5202	14502±6021	20852±10391	16092±4725	-0.968677	0.0372691	0.0989315	NS	0.575508	NS	-0.125131	NS	-1.29759	0.0192018	-0.773717	NS	-1.1475	0.0264678
AT1G48630.1	AT1G48630	21138±1467	13511±3034	13541±2008	16269±3951	25531±17271	9315±4550	13116±7802	12357±4640	-0.645718	0.0484206	-0.642479	0.0324302	-0.377746	NS	0.272351	NS	-1.18224	0.0249904	-0.688572	NS	-0.774496	NS
AT5G57460.1	AT5G57460	10336±2398	9511±3701	8928±1278	7771±2053	4502±1274	3846±1512	6722±3264	4227±1497	-0.119881	NS	-0.211261	NS	-0.411468	NS	-1.19883	0.0342809	-1.42605	0.0307558	-0.620546	NS	-1.28966	0.0486168
AT1G22740.1	AT1G22740	752±135	527±582	47±82	671±290	84±146	0±0	416±593	317±324	-0.512615	NS	-3.98967	0.0140911	-0.163928	NS	-3.15099	0.0105905	-23.5883	0.00369605	-0.852064	NS	-1.24538	NS
AT5G16050.2	AT5G16050	532911±26176	466113±96442	319480±47798	464239±124961	354182±42422	342154±40905	401315±94501	353776±121716	-0.193215	NS	-0.73817	0.0187017	-0.199027	NS	-0.589405	0.00863121	-0.639248	0.00791389	-0.40916	NS	-0.591057	NS
AT1G24300.1	AT1G24300	90482±3557	62011±13236	65905±11538	56158±14345	53742±9423	43723±13582	65336±11301	73277±18697	-0.545103	NS	-0.457246	NS	-0.688143	0.0271077	-0.751571	0.00814654	-1.04924	0.0115686	-0.469741	NS	-0.304268	NS
AT5G15320.1	AT5G15320	12352±599	10798±6805	11636±1556	8307±4891	2300±3984	2458±4258	12765±3367	0±0	-0.193944	NS	-0.0861415	NS	-0.572291	NS	-2.42468	0.0234267	-2.32896	0.0302305	0.0474591	NS	-27.6744	3.38183e-05
AT1G49820.1	AT1G49820	123059±15383	84298±15078	84046±4294	71272±21654	65650±3873	70875±23161	84259±12456	68918±8618	-0.545776	NS	-0.550089	NS	-0.787947	0.0428639	-0.906477	0.00830173	-0.796005	NS	-0.546439	NS	-0.836396	0.0236006
AT2G47400.1	AT2G47400	73966±11175	64173±2951	62426±16210	23780±2265	42461±12624	48925±9620	58288±7030	29337±9886	-0.204903	NS	-0.244725	NS	-1.6371	0.0048433	-0.800734	0.0490867	-0.596298	NS	-0.343662	NS	-1.3341	0.0256854
AT3G46520.2	AT3G46520	6642±1599	3136±1221	816±1202	494±856	1703±1710	3025±1835	4508±4111	3559±2683	-1.08245	NS	-3.02348	0.038228	-3.74702	0.00926605	-1.9633	0.0362454	-1.13475	NS	-0.559125	NS	-0.900154	NS
AT3G52230.1	AT3G52230	12015±1702	7729±3347	13242±1072	4475±1457	5977±2670	6767±3360	8435±2999	6575±1796	-0.636348	NS	0.140341	NS	-1.42474	0.00940286	-1.0072	0.0469274	-0.828267	NS	-0.510384	NS	-0.8696	0.0466606
AT4G39460.3	AT4G39460	115545±8279	94511±14349	96416±28039	52214±18850	55954±14833	76714±30318	84497±14111	69814±15903	-0.289912	NS	-0.261113	NS	-1.14595	0.0117913	-1.04614	0.0092019	-0.590893	NS	-0.451478	NS	-0.726864	0.0339944
AT1G09850.1	AT1G09850	38788±529	34405±3599	32242±3732	20636±1496	21087±2751	31564±4654	36111±4253	23232±4128	-0.172989	NS	-0.266685	NS	-0.910456	0.000408002	-0.879249	0.00168488	-0.297353	NS	-0.103197	NS	-0.739478	0.0150129
AT2G02100.1	AT2G02100	88179±12829	90269±20847	68570±19289	21664±9142	24017±13179	74403±24850	62893±25230	40759±3919	0.0338033	NS	-0.362841	NS	-2.02514	0.00517613	-1.87633	0.00935532	-0.245059	NS	-0.48753	NS	-1.11331	0.0166549
AT1G19730.1	AT1G19730	110355±12763	92884±4096	80145±9370	31997±5142	61725±11448	108410±47114	104550±11866	58499±17060	-0.24864	NS	-0.461462	NS	-1.78614	0.0026063	-0.838205	0.0171157	-0.025646	NS	-0.0779562	NS	-0.91566	0.0373768
AT1G76405.2	AT1G76405	37443±3130	33413±5789	31483±5204	16297±2317	22593±5251	29888±11967	27618±3858	15579±1900	-0.164295	NS	-0.250104	NS	-1.20006	0.00286398	-0.728815	0.0253349	-0.325123	NS	-0.439064	NS	-1.26508	0.00560435
AT1G45145.1	AT1G45145	273152±26016	212972±12239	211410±4908	179757±17688	169703±38292	255126±62659	209412±26864	178333±35096	-0.35904	NS	-0.369661	NS	-0.603661	0.0130544	-0.686692	0.0317866	-0.0984957	NS	-0.383358	NS	-0.615135	0.0477148
AT1G50670.3	AT1G50670	166037±12905	101966±10482	123420±16229	70916±7907	96294±29876	127448±9315	124717±11084	115609±24113	-0.703423	0.0135426	-0.427935	NS	-1.22732	0.00196502	-0.78598	0.0344884	-0.381593	NS	-0.412843	NS	-0.522255	NS
AT4G23730.2	AT4G23730	9467±2064	5345±1306	4129±2201	2079±584	4930±1219	8751±3709	6913±1098	3090±1620	-0.824735	NS	-1.19705	NS	-2.1866	0.00887977	-0.941086	0.047768	-0.113348	NS	-0.453498	NS	-1.61503	0.0374663
AT3G03640.1	AT3G03640	864751±58046	526538±113718	544997±107639	380159±106886	488255±196816	643535±178541	687212±253176	673315±130623	-0.715746	0.0335794	-0.666037	0.0466851	-1.18568	0.00589608	-0.824651	NS	-0.426266	NS	-0.33153	NS	-0.361005	NS
AT1G16610.3	AT1G16610	8267±1473	2342±930	2060±1055	2043±412	7990±6312	8810±5740	5822±3044	16151±7017	-1.81933	0.0193628	-2.00467	0.0243249	-2.01654	0.0055468	-0.0493022	NS	0.091632	NS	-0.505902	NS	0.966069	NS
AT4G36945.1	AT4G36945	50718±6241	32898±1865	32384±1971	33610±3352	38134±1317	43129±5341	35928±2177	41502±9938	-0.624489	0.0310593	-0.647199	0.0399138	-0.593604	0.0243349	-0.411419	NS	-0.233839	NS	-0.497366	NS	-0.289303	NS
AT3G47930.1	AT3G47930	38940±2350	34292±2105	23503±3541	21118±2918	31218±8442	37402±10095	27344±4453	23493±5319	-0.183364	NS	-0.728365	0.0219824	-0.882759	0.00410062	-0.318861	NS	-0.0581353	NS	-0.509986	NS	-0.728997	0.0307642
AT1G22275.1	AT1G22275	0±0	3282±740	2257±1321	4035±1328	3392±2983	4049±802	4669±387	4659±1742	25.7055	0.00904709	25.1653	NS	26.0034	0.0122369	25.7531	NS	26.0083	0.00434787	26.214	0.000159512	26.2108	0.0306954
AT2G06990.1	AT2G06990	1627±79	1006±294	1492±993	7505±1268	1733±130	598±249	226±173	767±503	-0.692999	NS	-0.124958	NS	2.20565	0.00439773	0.0915121	NS	-1.44275	0.00791389	-2.84734	0.00140613	-1.08355	NS
AT2G35010.2	AT2G35010	471908±54030	599517±174697	1033675±327120	298840±30021	824925±58159	1140561±202067	1197845±92562	1000781±554519	0.345295	NS	1.13121	NS	-0.659133	0.0155756	0.805758	0.00463973	1.27317	0.0129164	1.34386	0.00165852	1.08455	NS
AT3G54670.1	AT3G54670	1749±1116	14997±7702	20119±2416	21431±3328	15591±3439	14335±9214	13836±1720	20090±6934	3.09971	NS	3.52362	0.00460132	3.61473	0.00266078	3.15572	0.00708746	3.03454	NS	2.98344	0.00210615	3.52151	0.0317333
AT5G58450.1	AT5G58450	10708±1893	217383±142416	237460±138732	318749±81124	299031±83941	311231±114237	292202±49625	365748±104617	4.34348	NS	4.47093	NS	4.89566	0.00663896	4.80353	0.0096985	4.86123	0.0211361	4.7702	0.00229786	5.09409	0.0184916
AT1G30700.1	AT1G30700	8506±2445	16237±4239	15064±2805	29599±9658	26524±1963	26965±4967	26242±2090	22324±4924	0.93273	NS	0.824602	NS	1.79896	0.0347025	1.64072	0.00221963	1.66452	0.0115566	1.62531	0.0026066	1.39203	0.0352181
AT1G04980.1	AT1G04980	105±182	380±247	404±115	803±293	2015±733	1452±459	3334±632	1651±574	1.85159	NS	1.93919	NS	2.93078	0.0391511	4.25689	0.0228371	3.78465	0.019333	4.98363	0.00368716	3.96993	0.0335711
AT2G15570.1	AT2G15570	5668±934	10254±862	10707±3062	10694±3281	12085±1736	11716±1446	12359±1115	12107±1832	0.855062	0.0168679	0.917506	NS	0.915781	NS	1.09209	0.0113855	1.04736	0.0101556	1.1245	0.00457593	1.09475	0.0226011
ATCG00340.1	ATCG00340	5182±472	7874±957	6771±2956	3640±931	10195±2568	13630±735	10756±1119	8972±1584	0.603558	0.0370924	0.385773	NS	-0.509625	NS	0.976184	0.0461068	1.39505	0.000500614	1.05347	0.00457593	0.791824	0.0423306
AT2G43360.1	AT2G43360	1782±761	3804±2061	4513±2349	5708±1628	6031±1729	4851±1337	6698±794	6361±1352	1.09358	NS	1.34025	NS	1.67916	0.0321203	1.75836	0.0312969	1.44429	0.0438539	1.9097	0.00467209	1.83529	0.0258125
AT5G03740.1	AT5G03740	8015±898	7914±887	6182±1630	15032±3361	2817±1657	6559±1331	3869±248	4940±1494	-0.0181751	NS	-0.374652	NS	0.907249	0.039281	-1.50814	0.0180053	-0.289206	NS	-1.05046	0.00467209	-0.698016	NS
AT1G09560.1	AT1G09560	68927±2046	93054±16390	112939±31215	156117±31373	129315±19990	111177±17801	120214±11391	133673±22656	0.433008	NS	0.712408	NS	1.17949	0.015921	0.907755	0.0144768	0.689718	0.0283378	0.802463	0.00467209	0.955574	0.0269242
AT1G14650.3	AT1G14650	39022±3337	51320±7873	47529±4023	60146±8610	65976±8814	69751±2915	74592±7723	60813±8688	0.395236	NS	0.284519	NS	0.624189	0.0282506	0.757653	0.0167886	0.837921	0.00208724	0.934739	0.00518756	0.6401	0.040948
AT5G14200.1	AT5G14200	99393±12979	132211±14742	154525±25960	168781±5634	158696±21894	159156±25071	160672±9107	163465±17989	0.41162	NS	0.636614	NS	0.763934	0.00368552	0.675046	0.0286414	0.679219	0.037561	0.692901	0.00685616	0.717757	0.0264678
AT1G09070.1	AT1G09070	26771±2533	38970±12114	50572±10235	50478±10055	54381±7766	55287±5879	46638±4560	49120±6090	0.541674	NS	0.917638	NS	0.914951	0.028276	1.0224	0.0101167	1.04623	0.00634606	0.80079	0.00699161	0.875615	0.0184916
AT4G25000.1	AT4G25000	2273±648	3624±1454	5216±1802	7329±2097	7760±1306	9118±3128	12476±2652	10501±1453	0.672877	NS	1.19826	NS	1.6889	0.027871	1.77134	0.00735677	2.00392	0.0364992	2.45628	0.0075065	2.20766	0.00819258
AT5G66680.1	AT5G66680	67287±1647	105725±9256	102523±15334	119234±31539	115658±15787	110821±14601	104871±10410	105032±12209	0.651902	0.0109115	0.607536	NS	0.82539	NS	0.781462	0.014148	0.719826	0.0154045	0.640211	0.00861149	0.642424	0.0237191
AT1G28960.3	AT1G28960	2275±834	4767±1057	4876±771	6543±1582	8056±2127	6904±904	5844±611	7171±1311	1.06742	NS	1.09987	NS	1.52428	0.0250846	1.8242	0.0228165	1.60172	0.0086392	1.36116	0.00928965	1.65647	0.0224104
AT3G26370.1	AT3G26370	409±255	1067±986	2387±593	1363±354	2335±913	2801±649	2028±401	1364±762	1.38304	NS	2.54426	0.0323873	1.73625	0.0321181	2.51278	0.0397627	2.77503	0.0107241	2.3092	0.00969502	1.73794	NS
AT1G28320.1	AT1G28320	0±0	2348±555	1213±789	4055±994	2158±410	1809±296	1895±571	1612±1500	25.2221	0.0105545	24.2702	NS	26.0106	0.0055468	25.1007	0.00288616	24.8463	0.00305932	24.9131	0.0105088	24.6796	NS
AT4G24450.1	AT4G24450	71±123	2811±1626	1538±1196	3846±1809	5278±1507	4351±1436	4886±1505	5561±2334	5.29591	NS	4.42551	NS	5.74803	0.0363347	6.2046	0.00966989	5.92591	0.015342	6.09326	0.0117952	6.2798	0.0406642
AT5G52580.2	AT5G52580	28617±10160	46971±6953	76590±5371	66929±22780	92620±10375	71536±9718	83975±14320	96385±26140	0.714869	NS	1.42027	0.0159462	1.22574	NS	1.69444	0.00469055	1.32178	0.0142475	1.55306	0.0120064	1.75191	0.0381713
AT3G03490.1	AT3G03490	3318±594	15649±2497	8478±6369	13183±1367	17794±3851	4650±6588	13754±3363	15959±2144	2.23747	0.0073081	1.35329	NS	1.9901	0.00165523	2.42283	0.00763319	0.486983	NS	2.05127	0.0131241	2.26584	0.00580113
AT3G49490.1	AT3G49490	2713±1444	8791±1158	6489±956	18101±3829	6658±781	6792±1143	7448±639	6910±1870	1.69599	0.0210624	1.25794	NS	2.73796	0.00683139	1.29508	0.0262391	1.32373	0.0332608	1.45682	0.0139823	1.34862	NS
AT3G01910.1	AT3G01910	177160±24533	304772±84853	419268±84713	335644±64546	375454±50540	411548±48293	395472±70632	353306±127080	0.782674	NS	1.24282	0.0419761	0.921873	0.0280928	1.08358	0.00902438	1.216	0.00655127	1.15852	0.0150082	0.995859	NS
AT5G04885.2	AT5G04885	5074±3755	29892±6198	39781±12086	33159±16387	29581±5399	36554±6167	36661±11209	36341±14406	2.55857	0.0193628	2.97088	0.0419761	2.70821	NS	2.5435	0.00757337	2.84882	0.00652492	2.85304	0.0189551	2.84041	NS
AT3G05040.1	AT3G05040	21139±2973	36288±5232	36371±3458	43606±16467	49742±6736	46840±12964	39801±6349	35382±11330	0.779578	0.0370924	0.782859	0.0256274	1.04461	NS	1.23454	0.00669347	1.14783	0.0479543	0.912901	0.0192581	0.743104	NS
AT4G31880.1	AT4G31880	1678±554	5242±1466	3158±375	5916±708	5014±776	5227±710	4692±989	5548±2343	1.64307	0.0484206	0.912086	NS	1.81766	0.00426617	1.57901	0.00928896	1.63909	0.00791389	1.48325	0.0193633	1.72502	NS
AT5G35790.1	AT5G35790	11248±971	20021±1908	16594±1432	20776±3657	18864±3393	17934±2045	19714±3156	12415±2782	0.831826	0.0109115	0.561023	NS	0.88525	0.0216031	0.745962	0.0340433	0.673058	0.0155153	0.809562	0.0213549	0.142452	NS
AT3G07100.1	AT3G07100	45734±3468	81270±8567	62532±12853	112841±34938	67375±9008	80370±14543	75524±11237	73146±10117	0.829468	0.0135426	0.451325	NS	1.30295	0.0451181	0.558949	NS	0.813385	0.0296827	0.72367	0.0217663	0.677519	0.0335711
AT2G37230.1	AT2G37230	1806±314	2837±152	4313±1372	7047±5006	5912±1943	2892±127	4761±1131	4348±346	0.651644	0.0271805	1.25585	NS	1.96401	NS	1.71072	0.0372691	0.679374	0.0129164	1.39839	0.0221981	1.26746	0.00691557
AT3G01180.1	AT3G01180	335±194	1546±105	1207±423	1255±321	1310±306	1321±311	1453±400	956±332	2.20307	0.00613654	1.84518	NS	1.90194	0.0236404	1.96379	0.0195761	1.97543	0.0203033	2.11356	0.0222897	1.50945	NS
AT3G56070.1	AT3G56070	689127±71839	896514±165451	1755307±205717	956850±174353	1883403±214592	2468519±616727	1823113±461683	2186379±682785	0.379556	NS	1.34888	0.0103833	0.473524	NS	1.4505	0.00288616	1.8408	0.0167469	1.40356	0.0245457	1.6657	0.0474517
AT4G28480.1	AT4G28480	7356±1034	16629±2946	16350±6950	18196±2462	20480±6322	15397±1161	15302±3145	17614±6071	1.17663	0.0264167	1.15223	NS	1.30656	0.0055468	1.47717	0.0389481	1.06562	0.00413643	1.0567	0.0252841	1.25961	NS
ATCG01130.1	ATCG01130	2066±488	5021±1651	4474±673	2376±1534	6074±1549	7584±678	6868±1962	5661±1508	1.28115	NS	1.1148	0.0383978	0.201689	NS	1.55584	0.0239032	1.87606	0.00227675	1.73294	0.0260001	1.45409	0.0432141
ATMG00070.1	ATMG00070	35007±3634	67639±6866	54806±7352	85959±21364	63635±9073	62374±12266	67786±13658	48750±15828	0.950228	0.010732	0.646698	NS	1.296	0.0262627	0.862184	0.0154781	0.833301	0.0366226	0.953353	0.0275205	0.477783	NS
AT4G34120.1	AT4G34120	4230±1289	9684±2576	12230±2183	10762±1379	12754±2096	10872±1129	10018±2188	10638±3712	1.19468	NS	1.53151	0.0298563	1.347	0.00882073	1.59204	0.00957998	1.36163	0.0080155	1.24366	0.0289761	1.33023	NS
AT2G20610.1	AT2G20610	91035±5665	154664±40239	162584±39611	182495±30048	188268±15006	153072±24734	149664±26266	171989±30167	0.76464	NS	0.83669	NS	1.00336	0.0127713	1.04829	0.00186733	0.749714	0.0257325	0.717234	0.0329891	0.917824	0.0309615
AT5G41790.1	AT5G41790	28855±4849	45006±8320	55733±8375	53598±9647	61111±13665	57537±6458	51959±9975	55102±16003	0.641293	NS	0.949706	0.0405977	0.893342	0.0281594	1.08261	0.0320173	0.995673	0.00990053	0.848537	0.0378293	0.933289	NS
AT2G20330.1	AT2G20330	11245±3062	12883±1684	14076±1333	24891±3912	24436±4237	22345±4351	26655±7026	44464±9399	0.196194	NS	0.323915	NS	1.1463	0.0163063	1.1197	0.0229281	0.990664	0.0391454	1.2451	0.0415787	1.98332	0.0189945
AT4G02880.2	AT4G02880	7180±2210	4956±429	7794±4482	19242±1161	7348±4339	1904±296	2905±554	7965±3924	-0.534625	NS	0.118456	NS	1.42217	0.00391887	0.0334109	NS	-1.9145	0.0280969	-1.30502	0.0497088	0.149749	NS
AT3G33520.1	AT3G33520	1908±607	8406±1463	5874±1662	8276±778	7408±1839	8035±1983	5511±2399	7217±1429	2.13932	0.0109115	1.62226	NS	2.11673	0.00177983	1.95684	0.0170644	2.07411	0.0155153	1.53013	NS	1.91924	0.0183974
AT1G31817.1	AT1G31817	2226±1109	18177±15455	41745±7785	11738±9575	24543±3324	53610±17104	32830±1773	17483±7858	3.02951	NS	4.22901	0.0103833	2.3986	NS	3.46272	0.00168488	4.58991	0.015017	3.88242	7.86929e-05	2.97341	NS
AT4G17170.1	AT4G17170	19709±2659	28315±1607	32411±2826	21418±1873	31605±16133	42449±8371	50743±2217	51856±13189	0.522703	NS	0.717627	0.0267799	0.119957	NS	0.681286	NS	1.10688	0.0220624	1.36436	0.000668019	1.39567	0.0391301
AT4G26000.1	AT4G26000	3243±784	6348±2353	6204±1776	4629±1676	8422±1334	9003±2069	11157±726	14591±2231	0.968917	NS	0.935926	NS	0.513454	NS	1.37683	0.0105273	1.47307	0.0216835	1.7825	0.00140613	2.16964	0.00879215
AT1G17470.2	AT1G17470	20497±1497	32211±1895	28410±4261	27044±1265	35280±908	36160±3598	35156±1360	29504±3299	0.652139	0.0073081	0.470968	NS	0.39987	NS	0.783429	0.000942114	0.818976	0.00766546	0.778352	0.0014455	0.525484	NS
AT3G61820.1	AT3G61820	87051±7761	109544±16522	113431±15388	165119±44264	187775±29038	151443±22998	163473±8525	162337±19082	0.331578	NS	0.381883	NS	0.923573	NS	1.10907	0.0104827	0.798836	0.0207411	0.909114	0.0017087	0.899054	0.0150129
AT3G58600.1	AT3G58600	14901±709	25156±5387	25914±8382	31819±1623	28093±2752	26028±4413	27813±1906	19275±464	0.755449	NS	0.798301	NS	1.09444	0.000671685	0.914744	0.00413783	0.80462	0.0244051	0.900318	0.00188437	0.371309	NS
AT3G23570.2	AT3G23570	149726±22488	507155±316828	997900±522343	326732±91155	1091786±187978	1227019±292814	1346102±194293	1389339±896946	1.7601	NS	2.73657	NS	1.12578	0.0466908	2.86629	0.0034069	3.03476	0.00925464	3.16839	0.00194747	3.214	NS
AT5G43960.1	AT5G43960	21709±7646	50104±18555	70135±31404	53333±5947	67693±9529	46457±8063	72380±3381	64490±22441	1.20659	NS	1.69179	NS	1.29669	0.0101155	1.64067	0.00735677	1.09756	0.0328707	1.73724	0.00194747	1.57074	NS
AT5G51660.1	AT5G51660	10878±1333	8586±3509	6868±3964	6776±3530	4952±3110	4764±4444	1873±754	5474±1909	-0.341332	NS	-0.66349	NS	-0.682935	NS	-1.13513	NS	-1.19113	NS	-2.53798	0.00210615	-0.990666	0.0418799
AT3G11070.1	AT3G11070	27295±4695	39717±7391	45763±8046	39728±9904	78209±12033	70062±6407	76221±7072	55401±8378	0.541096	NS	0.745537	NS	0.541506	NS	1.51867	0.00630615	1.35998	0.0038523	1.48153	0.00227451	1.02125	0.0260216
AT3G17760.2	AT3G17760	12659±901	15330±2247	17920±2839	12923±2068	22739±4945	27047±5076	27409±2413	34564±7562	0.276271	NS	0.501478	NS	0.0298324	NS	0.84503	0.0409102	1.09531	0.0179694	1.11453	0.00229786	1.44914	0.0264903
AT1G79280.3	AT1G79280	82934±12083	125086±10236	120010±26633	79561±9654	150464±26393	210686±19799	214575±19815	233341±84908	0.592885	0.0330012	0.533121	NS	-0.0598902	NS	0.859381	0.0287358	1.34506	0.00369605	1.37145	0.00229786	1.4924	NS
AT3G45960.2	AT3G45960	11075±646	8765±2869	6619±3524	19119±5017	7282±2219	5254±1667	3839±1269	6893±4514	-0.33753	NS	-0.74259	NS	0.787644	NS	-0.604839	NS	-1.07591	0.0122572	-1.52844	0.00330979	-0.684211	NS
AT5G50230.1	AT5G50230	556±72	551±238	250±114	237±213	338±309	219±96	97±60	320±250	-0.0124919	NS	-1.15282	NS	-1.22541	NS	-0.717851	NS	-1.34423	0.0179694	-2.51295	0.00382752	-0.796749	NS
AT1G80230.1	AT1G80230	263491±10958	187861±18931	255427±41438	196121±23896	180751±8223	191995±58289	155110±20398	130979±24728	-0.488087	NS	-0.044845	NS	-0.426012	NS	-0.54375	NS	-0.456686	NS	-0.764466	0.00445507	-1.00842	0.008547
AT2G38560.1	AT2G38560	4369±406	3022±2973	6888±7077	18451±12871	4951±3243	1136±1027	1432±486	4615±3034	-0.531545	NS	0.656787	NS	2.07824	NS	0.180475	NS	-1.94281	0.0158682	-1.60875	0.00446958	0.0791341	NS
AT1G11580.2	AT1G11580	2858325±88716	2105556±223814	2105667±281288	1917762±189084	1891923±105110	2201988±113442	1795998±216247	2224847±503314	-0.440969	NS	-0.440893	NS	-0.575747	NS	-0.595316	0.00120686	-0.376363	NS	-0.670384	0.00457593	-0.361464	NS
AT1G77630.1	AT1G77630	3215±387	11632±5119	13037±7369	8484±2810	13210±2236	15738±1690	15426±2703	11321±3772	1.85504	NS	2.01965	NS	1.39992	0.0481698	2.03867	0.00469055	2.29125	0.00188692	2.26234	0.00467209	1.81603	NS
AT5G43560.2	AT5G43560	34386±6497	23286±17902	33230±27976	33378±27376	6862±3145	38370±51369	5313±952	22301±27796	-0.562345	NS	-0.049304	NS	-0.0428986	NS	-2.32504	0.00716432	0.158185	NS	-2.69409	0.00467209	-0.624695	NS
AT1G44790.1	AT1G44790	24045±5598	70128±24717	68492±25008	62239±24232	93644±14520	77314±18517	78541±11012	71106±15667	1.5442	NS	1.51014	NS	1.37204	NS	1.9614	0.00462771	1.68494	0.0187974	1.70767	0.00467209	1.56419	0.0269994
AT1G01910.4	AT1G01910	213699±14379	222700±22066	167866±31507	309144±56652	143387±15885	114173±26353	120657±16335	160990±71880	0.0595248	NS	-0.348266	NS	0.5327	NS	-0.575661	NS	-0.90435	0.011796	-0.824666	0.00507979	-0.40861	NS
AT1G20450.1	AT1G20450	255998±27986	531228±118068	337898±25420	585706±18018	281928±39634	409972±36496	399286±18825	348829±72877	1.05319	0.0484206	0.400453	NS	1.19404	0.000595083	0.139192	NS	0.679388	0.0115082	0.641285	0.00518756	0.446383	NS
AT3G19000.1	AT3G19000	27474±1265	26142±4351	17059±4986	21703±6010	19692±3606	14690±3444	18087±1899	17041±5589	-0.0717376	NS	-0.687573	NS	-0.340167	NS	-0.480477	NS	-0.903261	0.010353	-0.603125	0.00562587	-0.68903	NS
AT3G61440.1	AT3G61440	647914±51124	884213±57526	885902±76640	1062488±26320	1023210±121566	895825±105718	976646±62535	1067610±102055	0.448591	NS	0.451345	NS	0.713572	0.00131796	0.659228	0.0170176	0.467414	NS	0.592033	0.00585755	0.72051	0.0150129
AT1G52760.1	AT1G52760	48319±6182	106171±30244	109219±18677	101756±27016	74340±18054	118609±25876	104200±12563	92414±21224	1.13571	NS	1.17654	0.0312253	1.07443	0.0440385	0.62154	NS	1.29553	0.0209447	1.10868	0.0062389	0.935506	NS
AT1G47128.1	AT1G47128	345843±18724	275623±28577	272958±47727	231388±27246	210244±51292	241560±42264	215215±27181	312952±39809	-0.327419	NS	-0.341434	NS	-0.579802	NS	-0.718048	0.0236051	-0.517734	NS	-0.684333	0.00645031	-0.144174	NS
AT2G25110.1	AT2G25110	24670±2895	43390±4066	39295±7262	43040±5016	36642±11026	37718±5867	39270±2287	39405±8745	0.814605	0.014681	0.671575	NS	0.802924	0.010763	0.57075	NS	0.612492	0.0438539	0.670677	0.00645031	0.675612	NS
AT4G15390.1	AT4G15390	9185±1648	12542±638	10903±3840	25609±4167	23957±6460	14088±4520	20069±2227	21902±2701	0.449272	NS	0.247324	NS	1.47917	0.00729431	1.38296	0.0321066	0.616999	NS	1.12753	0.00655676	1.25362	0.0130957
AT5G45400.1	AT5G45400	1596±366	771±369	985±1100	1378±860	734±726	321±422	128±79	980±902	-1.04827	NS	-0.695811	NS	-0.211434	NS	-1.11873	NS	-2.31069	0.0311116	-3.63339	0.0066506	-0.703151	NS
AT3G10700.1	AT3G10700	8662±1243	13671±891	13176±1951	11832±955	14816±3523	14902±1916	14639±917	14097±2133	0.658311	0.0210624	0.605056	NS	0.449893	NS	0.774272	NS	0.782685	0.0192018	0.757002	0.00685616	0.702523	0.0466606
AT1G49970.1	AT1G49970	17028±2806	23888±1512	23857±2789	27506±2476	29956±5660	34822±3268	34157±3462	42249±18163	0.488419	NS	0.486509	NS	0.691871	0.0155756	0.81495	0.0389549	1.03209	0.00712629	1.00427	0.00695415	1.311	NS
AT3G15950.1	AT3G15950	1377071±127292	1071419±65102	1188491±119953	1188605±74516	1147985±116256	897246±29791	811187±75446	925153±296946	-0.36208	NS	-0.212472	NS	-0.212333	NS	-0.262499	NS	-0.618028	0.00925464	-0.763497	0.0069667	-0.573839	NS
AT5G22440.1	AT5G22440	38239±6110	44213±4630	59464±8021	41886±3356	69380±7937	67978±5697	71017±6516	73428±12709	0.209415	NS	0.636963	NS	0.131431	NS	0.859455	0.0132038	0.830009	0.00990053	0.893103	0.00796279	0.941273	0.0355999
AT2G01970.1	AT2G01970	5482±2277	12404±2497	11395±3359	18581±3313	13916±2027	16842±2851	15978±1874	8937±2104	1.17796	NS	1.05562	NS	1.76098	0.0101498	1.34395	0.0179608	1.61925	0.0137484	1.54328	0.00866944	0.705067	NS
AT2G06530.1	AT2G06530	8676±1631	11808±3635	13940±3320	10995±2391	17251±2146	18271±1558	18440±2294	19262±3186	0.444637	NS	0.684154	NS	0.341818	NS	0.991582	0.0124468	1.07446	0.00675563	1.08773	0.0092841	1.15067	0.0258125
AT3G56850.1	AT3G56850	70486±9348	65358±11133	92990±16156	35467±4158	118823±7547	62546±23361	149891±20915	135922±86584	-0.10898	NS	0.399743	NS	-0.990851	0.00902348	0.753397	0.00602063	-0.172412	NS	1.0885	0.0092841	0.947365	NS
AT5G57610.1	AT5G57610	523±151	902±686	628±395	778±259	0±0	136±235	0±0	474±274	0.783752	NS	0.263437	NS	0.571038	NS	-23.1323	0.00957998	-1.9444	NS	-23.0655	0.0092841	-0.141676	NS
AT3G54870.2	AT3G54870	24806±2290	39659±5802	41919±8632	35815±11630	51871±8508	48133±9318	48974±6604	39113±8317	0.676951	0.0437558	0.756907	NS	0.529854	NS	1.06423	0.013633	0.956318	0.0261837	0.981317	0.0092841	0.656963	NS
AT1G71220.3	AT1G71220	240592±16626	292293±12471	305152±54944	345622±41556	373620±30967	418495±68418	405951±44866	428828±81196	0.280826	NS	0.342941	NS	0.522609	NS	0.634982	0.00730335	0.798622	0.0236547	0.754717	0.0092841	0.833812	0.0430048
AT4G32150.1	AT4G32150	1750±165	1649±447	644±439	954±288	972±523	1112±431	856±199	730±544	-0.0860173	NS	-1.44167	NS	-0.875934	0.0247874	-0.848956	NS	-0.654231	NS	-1.03169	0.00929621	-1.26043	NS
AT2G24200.3	AT2G24200	57±57	290±57	203±85	344±157	737±334	693±260	727±188	497±302	2.33891	0.0289305	1.82745	NS	2.5867	NS	3.68268	0.0410258	3.59451	0.0276261	3.66432	0.00970919	3.11533	NS
AT5G35360.1	AT5G35360	2297405±202469	2007260±80361	2134023±109931	1960724±148398	1617674±208173	1542785±94873	1477090±137181	1518450±171294	-0.194778	NS	-0.10643	NS	-0.228619	NS	-0.506084	NS	-0.574469	NS	-0.637247	0.0100622	-0.597406	0.0258125
AT5G11560.1	AT5G11560	65849±7292	89646±10491	99921±11294	105113±24696	110845±14492	94271±9617	106697±9983	113535±19370	0.44508	NS	0.60163	0.0484525	0.674709	NS	0.75131	0.0179171	0.517655	NS	0.696288	0.0106831	0.785896	0.0419557
AT5G16880.1	AT5G16880	247711±29228	149126±36909	175080±56179	208179±45731	163238±35639	120194±13642	127690±21666	173611±24781	-0.732123	NS	-0.50064	NS	-0.250829	NS	-0.601681	NS	-1.04329	0.00791389	-0.956006	0.0107277	-0.512796	NS
AT4G31420.1	AT4G31420	11979±2504	9198±4889	6503±2347	17756±5531	17710±12312	4015±1945	2355±1553	3940±2882	-0.381101	NS	-0.881365	NS	0.567748	NS	0.564003	NS	-1.57702	0.0241737	-2.3467	0.0109122	-1.60413	NS
AT1G16270.2	AT1G16270	114±25	2220±1120	2406±1491	1394±571	3123±695	3474±949	3090±910	3395±2506	4.27333	NS	4.3894	NS	3.60225	0.0297871	4.76535	0.00489784	4.91907	0.00996589	4.75019	0.0109122	4.8862	NS
AT1G05620.1	AT1G05620	24898±2133	32925±12389	38036±4728	42114±14508	52227±5712	53438±7004	54717±8876	60249±19000	0.403141	NS	0.611298	0.0484525	0.758247	NS	1.06871	0.00462771	1.1018	0.00795456	1.13593	0.0109122	1.27487	NS
AT4G01630.1	AT4G01630	37302±1383	64280±2231	82902±24394	82929±16167	82699±30848	84879±25947	82219±13738	78029±17298	0.785104	0.000975285	1.15213	NS	1.15261	0.0154362	1.1486	NS	1.18614	NS	1.14019	0.0110605	1.06475	0.0406642
AT4G03080.1	AT4G03080	107423±13505	112543±28874	184725±13163	156782±22546	181754±17254	143324±25717	226505±34357	177600±17705	0.0671731	NS	0.782069	0.0162677	0.545447	NS	0.758674	0.0100278	0.415971	NS	1.07623	0.0114224	0.725321	0.0224104
AT1G48440.1	AT1G48440	32602±7343	30793±13606	5973±1318	35890±23287	21935±16374	15677±12615	7537±2819	27737±14349	-0.0823422	NS	-2.44838	0.0226964	0.138608	NS	-0.571728	NS	-1.05624	NS	-2.11281	0.0117952	-0.233162	NS
AT3G10740.2	AT3G10740	228960±18199	174522±28727	176695±32040	271004±24844	146282±23009	178056±27215	141955±20419	150621±47708	-0.391684	NS	-0.373828	NS	0.243222	NS	-0.646339	0.0173584	-0.362762	NS	-0.689661	0.0117952	-0.604172	NS
AT5G60670.1	AT5G60670	7659±1088	7426±1045	5781±1653	9543±1081	5378±1136	4268±1123	3958±414	5971±1826	-0.044744	NS	-0.405966	NS	0.317116	NS	-0.510022	NS	-0.843587	0.0353932	-0.952342	0.0118246	-0.359351	NS
AT2G39310.4	AT2G39310	586352±58531	557235±15937	432249±54404	591261±15258	419978±38699	378495±39676	377062±31519	396305±87950	-0.0734831	NS	-0.439904	NS	0.0120261	NS	-0.481452	NS	-0.631493	0.0156272	-0.636966	0.0120064	-0.565155	NS
AT2G26920.1	AT2G26920	693±650	1161±1031	2568±429	2461±1222	5125±1230	6015±2374	6763±1843	9769±3608	0.743612	NS	1.8887	NS	1.82712	NS	2.88534	0.0124234	3.11641	0.0356429	3.28552	0.0124592	3.81596	0.0361747
AT3G09350.1	AT3G09350	435599±59093	439488±51830	670124±160675	240959±16530	573527±114088	755791±155052	814019±106915	713696±298580	0.0128218	NS	0.621425	NS	-0.854213	0.010763	0.396858	NS	0.794985	0.048029	0.90206	0.0125042	0.712307	NS
AT4G02450.2	AT4G02450	622270±47616	1543495±420809	1871202±561908	1401198±265486	2246589±557237	2123500±483409	2243525±521351	2101035±1186066	1.31059	NS	1.58835	NS	1.17105	0.0142934	1.85212	0.0158498	1.77083	0.013905	1.85015	0.0125042	1.75549	NS
AT1G15790.3	AT1G15790	48639±3851	46852±675	43015±6605	27345±6575	42916±12754	52081±9773	31753±4037	39304±7720	-0.0539894	NS	-0.177249	NS	-0.830806	0.0156027	-0.180592	NS	0.0986425	NS	-0.615193	0.0136125	-0.307441	NS
AT5G43320.1	AT5G43320	100±23	90±9	133±231	54±35	12±22	63±39	15±16	46±49	-0.155033	NS	0.414238	NS	-0.890211	NS	-2.97641	0.0192781	-0.653466	NS	-2.70279	0.014671	-1.09841	NS
AT1G19530.2	AT1G19530	32607±2183	21834±3792	34516±4578	16460±6227	26323±3194	24620±3409	19899±3823	25291±1752	-0.578554	NS	0.082093	NS	-0.986191	0.0236352	-0.308865	NS	-0.405313	NS	-0.712429	0.015501	-0.366568	NS
AT1G21810.3	AT1G21810	6082±472	4920±1257	3482±2672	6744±1657	4790±3083	2236±1205	2480±1192	4055±2580	-0.306003	NS	-0.804788	NS	0.14898	NS	-0.344628	NS	-1.4434	0.015342	-1.29409	0.01688	-0.584854	NS
AT4G31580.1	AT4G31580	18120±1126	40790±13350	49076±20680	60377±15874	54265±8333	57374±13826	54037±12918	62002±23916	1.17059	NS	1.43739	NS	1.73637	0.0184126	1.5824	0.00497873	1.66277	0.017266	1.57634	0.0176288	1.77471	NS
AT1G78340.1	AT1G78340	243065±23134	242820±37642	193921±24768	333490±54065	187443±29349	134812±20514	161178±18789	189902±68447	-0.0014507	NS	-0.325874	NS	0.456301	NS	-0.374884	NS	-0.850395	0.0101959	-0.59268	0.01796	-0.356086	NS
AT2G30990.4	AT2G30990	171±297	5482±3330	3397±2349	4004±1785	5452±3048	5760±1799	6766±2395	5549±2358	4.99471	NS	4.30405	NS	4.54145	0.0347025	4.98668	NS	5.06602	0.0141887	5.29823	0.0182647	5.01227	0.0434428
AT1G51710.1	AT1G51710	283697±39055	409461±27717	388130±84378	537714±169811	554391±130656	476070±84236	467866±55414	569958±79947	0.529374	NS	0.452189	NS	0.922487	NS	0.966552	0.0419897	0.746824	0.0398799	0.721746	0.0183651	1.0065	0.0210955
AT5G35620.1	AT5G35620	17155±1424	16896±3027	12115±5066	20822±8109	12354±4652	8726±1661	8869±2709	14310±1475	-0.0219152	NS	-0.501752	NS	0.279477	NS	-0.473564	NS	-0.97516	0.00806042	-0.95173	0.018624	-0.261602	NS
AT1G03870.1	AT1G03870	7776±1230	5255±1627	3974±1705	2940±1085	5444±1234	4498±2588	3884±747	4182±2360	-0.565277	NS	-0.968117	NS	-1.40277	0.0132767	-0.514335	NS	-0.789648	NS	-1.00118	0.0186637	-0.894614	NS
AT2G06210.1	AT2G06210	3565±676	2437±1357	1034±1316	2441±1790	1081±704	1097±1260	871±743	2209±2321	-0.548998	NS	-1.78497	NS	-0.546553	NS	-1.72058	0.022516	-1.69936	NS	-2.03221	0.0189551	-0.690431	NS
AT3G04560.1	AT3G04560	73±74	1437±1305	989±543	7105±1316	1557±207	1963±150	1000±338	1550±1739	4.29132	NS	3.75197	NS	6.59651	0.00289801	4.40643	0.00146759	4.74114	0.000291835	3.76783	0.0189551	4.40063	NS
AT3G26340.1	AT3G26340	35556±1694	32598±3294	27014±3201	29969±8583	22217±2869	24989±2559	22739±4486	25561±7528	-0.125308	NS	-0.396413	NS	-0.246637	NS	-0.678396	0.00607019	-0.508775	NS	-0.644927	0.0189551	-0.476151	NS
AT1G51760.1	AT1G51760	251900±22875	216013±3379	217345±9561	233230±30824	159703±27507	170709±12723	165164±23567	186881±14362	-0.221732	NS	-0.212859	NS	-0.111093	NS	-0.657454	0.0218385	-0.561304	NS	-0.608947	0.0196362	-0.430729	NS
AT4G08520.1	AT4G08520	11067±2912	31850±12047	39124±16975	47820±18189	100018±28625	119964±19690	92311±30673	117221±61784	1.52501	NS	1.82175	NS	2.11132	0.0402517	3.17589	0.0134514	3.43823	0.00369605	3.0602	0.0196904	3.40486	NS
AT3G11250.1	AT3G11250	58031±19053	42352±28441	17629±11577	38409±7394	16193±12092	13885±8707	6683±5912	26460±10944	-0.454375	NS	-1.71883	NS	-0.595374	NS	-1.8414	NS	-2.06327	0.0378719	-3.11808	0.0211749	-1.133	NS
AT5G24020.1	AT5G24020	827±451	3595±200	3963±642	6617±3519	4225±1060	5455±2422	4835±1498	3406±1475	2.11879	0.00583054	2.25911	0.0172453	2.99888	NS	2.35148	0.0153255	2.72008	NS	2.5461	0.0214051	2.04065	NS
AT3G16100.1	AT3G16100	19763±3111	24773±5274	14740±4778	16945±5568	6785±914	11542±6259	8216±3283	10050±5023	0.326002	NS	-0.423004	NS	-0.221913	NS	-1.5422	0.00607019	-0.775845	NS	-1.2663	0.0215027	-0.975499	NS
AT1G02305.1	AT1G02305	19395±3494	32863±2290	26539±6999	14814±2709	31711±4680	35245±7057	32300±3668	31570±6015	0.760793	0.0219294	0.452467	NS	-0.388727	NS	0.709303	0.0362454	0.861738	0.0430041	0.735871	0.0215864	0.702863	NS
AT1G47710.2	AT1G47710	36228±6532	56057±14015	41257±8529	47941±14277	63344±8683	67570±9838	60816±7179	59976±8772	0.62976	NS	0.187526	NS	0.404134	NS	0.806087	0.0234267	0.899253	0.0207411	0.747324	0.0217663	0.727255	0.0477148
AT4G18330.2	AT4G18330	439±456	2501±1161	3322±860	3226±1465	3937±968	2718±1062	2850±839	3632±1691	2.50736	NS	2.91683	0.0364739	2.87478	NS	3.16207	0.0112392	2.62728	0.0452698	2.69586	0.0220005	3.0456	NS
AT5G26670.1	AT5G26670	3633±1307	2715±2235	1355±1132	555±488	1914±2886	1443±2169	341±238	2132±2153	-0.420307	NS	-1.4229	NS	-2.70959	0.0310809	-0.924329	NS	-1.33147	NS	-3.41106	0.0232999	-0.769238	NS
AT4G25660.1	AT4G25660	2095±401	780±793	1220±1517	993±1008	897±947	188±327	503±504	1702±1642	-1.42435	NS	-0.780469	NS	-1.07715	NS	-1.22422	NS	-3.47248	0.00925464	-2.05787	0.0234422	-0.299593	NS
AT5G45900.1	AT5G45900	1582±1753	6286±2863	7297±1022	5072±2584	7263±2326	9855±2281	9599±2738	4692±1753	1.99024	NS	2.20526	0.0399138	1.68054	NS	2.19858	0.0439681	2.63876	0.0166286	2.6009	0.0235807	1.56834	NS
AT3G63420.3	AT3G63420	7721±333	7985±2438	4372±1881	15251±6418	9362±2566	3714±1258	3944±1497	6586±4052	0.0485062	NS	-0.820361	NS	0.982022	NS	0.27805	NS	-1.05585	0.0141018	-0.969196	0.0236845	-0.22937	NS
AT4G22760.1	AT4G22760	2635±461	3599±280	3888±1402	7857±2462	13068±5374	7857±2786	10276±3082	8722±1713	0.449561	NS	0.561002	NS	1.57584	0.0361615	2.30976	0.0449487	1.57578	NS	1.96302	0.0239536	1.72651	0.0182287
AT5G66140.1	AT5G66140	421665±55717	343080±17142	315875±11389	417108±12489	303199±17461	275303±27721	278997±17298	285062±60164	-0.297555	NS	-0.416743	NS	-0.0156777	NS	-0.47583	NS	-0.615079	0.0285091	-0.59585	0.024023	-0.564819	NS
AT5G42765.1	AT5G42765	75970±15084	50150±1897	40075±11509	46778±12425	30614±21919	26444±9191	25545±14326	35082±17737	-0.599174	NS	-0.922693	NS	-0.699585	NS	-1.31121	NS	-1.52247	0.0177298	-1.57237	0.024645	-1.1147	NS
AT5G59210.1	AT5G59210	1102±951	9827±6566	4343±2459	3091±2963	9531±3308	7762±2846	9553±3362	4377±1148	3.15589	NS	1.97784	NS	1.48746	NS	3.11182	0.024584	2.8156	0.0332172	3.11517	0.0247982	1.98926	0.0466606
AT2G18330.1	AT2G18330	36677±6573	32351±4132	33030±6789	30465±4904	26742±9826	20837±2801	20243±1913	23670±3408	-0.181064	NS	-0.151111	NS	-0.267751	NS	-0.455766	NS	-0.815723	0.0332608	-0.857431	0.0252841	-0.631848	NS
AT3G23400.1	AT3G23400	378180±74858	568612±163657	1436056±190065	668765±218629	1671711±122139	2205064±570937	1579261±500265	1890804±749124	0.58837	NS	1.92496	0.00973252	0.822425	NS	2.14418	0.000794034	2.54367	0.0130947	2.0621	0.0260001	2.32185	NS
AT5G63260.2	AT5G63260	9351±1138	9394±2216	8072±2227	8923±1721	7035±2758	4383±2126	4354±1772	7087±1957	0.00656099	NS	-0.21216	NS	-0.0675507	NS	-0.410636	NS	-1.09318	0.0403356	-1.10266	0.0260439	-0.399849	NS
AT5G49530.1	AT5G49530	5638±976	6286±1991	3593±1822	8534±2695	3809±572	2415±1150	2832±682	3582±1607	0.157147	NS	-0.64995	NS	0.598146	NS	-0.565665	NS	-1.22302	0.0368311	-0.993012	0.0266424	-0.654288	NS
AT5G35170.1	AT5G35170	91052±20373	75509±17562	32563±25180	59197±15897	56930±16504	37515±16060	35334±12384	57383±22185	-0.270034	NS	-1.48343	NS	-0.621165	NS	-0.677484	NS	-1.27919	0.0401997	-1.36563	0.027208	-0.666052	NS
AT3G57050.1	AT3G57050	167957±8163	350498±170416	485951±198837	433658±170879	789539±268672	638242±188194	701662±228722	614646±201047	1.06132	NS	1.53272	NS	1.36847	NS	2.23292	0.0289478	1.92601	0.0244038	2.06269	0.0272778	1.87166	0.0455791
AT3G62580.1	AT3G62580	104411±20888	73303±19113	73524±18686	37247±12448	60490±12682	82748±21038	53045±7322	70587±26445	-0.510327	NS	-0.505984	NS	-1.48705	0.0160912	-0.787504	NS	-0.335472	NS	-0.976964	0.0274973	-0.564781	NS
AT5G02790.1	AT5G02790	563320±23152	703014±120459	915714±153599	679701±101330	1003813±59410	902531±91990	1072866±219022	959540±160643	0.319599	NS	0.700942	NS	0.270946	NS	0.833463	0.00129594	0.680022	0.00985225	0.929443	0.0277295	0.768388	0.037233
AT5G01800.1	AT5G01800	8608±966	6522±1721	6271±2567	6012±1458	4469±728	5589±1648	4552±1492	7358±3997	-0.400428	NS	-0.457114	NS	-0.517884	NS	-0.945689	0.00974892	-0.622995	NS	-0.919207	0.0288555	-0.22651	NS
AT2G30500.3	AT2G30500	33549±7386	17768±3101	23510±4890	22398±9372	20367±895	13811±3613	14189±4355	17409±1576	-0.916945	NS	-0.512962	NS	-0.582863	NS	-0.720024	NS	-1.28046	0.0270977	-1.24145	0.0300188	-0.946443	NS
AT5G23740.1	AT5G23740	4528±2181	11464±1607	10548±2399	10528±930	10886±2349	8411±2999	10124±1208	11440±5340	1.34008	0.0366743	1.22002	NS	1.21719	0.0213357	1.26548	0.0420574	0.893336	NS	1.16084	0.030493	1.33708	NS
AT4G23680.1	AT4G23680	271423±86167	429311±153255	1310514±200706	521603±208257	1483198±160710	2037565±574968	1421663±507927	1750072±709917	0.661483	NS	2.27152	0.0113108	0.942411	NS	2.4501	0.00146759	2.90823	0.0144052	2.38896	0.031012	2.6888	NS
AT1G19130.1	AT1G19130	98709±13778	72846±7063	73742±7816	69718±25470	57493±5590	65583±16036	64227±7573	73722±7962	-0.438319	NS	-0.420697	NS	-0.501651	NS	-0.779789	0.0179171	-0.589854	NS	-0.619998	0.0326678	-0.42108	NS
AT1G51570.1	AT1G51570	31338±1683	59090±9582	43871±7773	38311±5485	49723±3749	58866±6963	53124±9857	40651±2545	0.914985	0.0289305	0.485342	NS	0.289837	NS	0.665991	0.00462771	0.909501	0.0081112	0.761428	0.0330625	0.375371	NS
AT5G57580.1	AT5G57580	10342±2804	8538±632	4734±1017	8551±2610	4412±1326	6104±1030	4203±346	4785±189	-0.27664	NS	-1.1275	NS	-0.274416	NS	-1.22898	0.0466457	-0.760788	NS	-1.29901	0.0333664	-1.11195	NS
AT4G37530.1	AT4G37530	179±179	1097±593	2251±1104	869±620	1445±474	1851±667	1478±571	2257±767	2.61487	NS	3.65221	NS	2.27945	NS	3.01223	0.0234267	3.36997	0.0266317	3.04521	0.0334852	3.65551	0.0309615
AT4G27130.1	AT4G27130	383298±80719	556816±126648	1451810±187511	685523±219657	1607027±130976	2104404±560109	1547559±537119	1868192±730309	0.538732	NS	1.92131	0.00973252	0.838737	NS	2.06785	0.00105858	2.45687	0.014368	2.01345	0.0349437	2.2851	NS
AT5G49510.1	AT5G49510	68941±15871	56481±21955	35113±9253	55723±13351	36542±8586	32880±912	32234±6525	38104±9238	-0.287611	NS	-0.973337	NS	-0.307096	NS	-0.915792	NS	-1.06814	0.0312009	-1.09676	0.0352136	-0.8554	NS
AT3G05070.1	AT3G05070	6642±761	5600±2298	5054±2029	5999±1919	4846±1546	2960±1146	4404±722	6691±1623	-0.246251	NS	-0.394243	NS	-0.14688	NS	-0.454824	NS	-1.16587	0.0205319	-0.592875	0.0355851	0.0106655	NS
AT1G43700.1	AT1G43700	37571±4526	32287±9518	32282±10920	47151±12826	23716±5346	30233±12210	22676±5323	31447±11310	-0.218637	NS	-0.218903	NS	0.327682	NS	-0.663772	0.0424109	-0.313502	NS	-0.728442	0.0356388	-0.256708	NS
AT5G39730.1	AT5G39730	558309±65152	677075±145417	1542068±205843	815607±190424	1686789±143391	2214472±569016	1630785±500308	1964252±706840	0.278252	NS	1.46573	0.0130273	0.54681	NS	1.59514	0.00120686	1.98783	0.0163475	1.54643	0.035959	1.81484	NS
AT5G03160.1	AT5G03160	5049±2856	10164±5144	20838±10348	15131±3453	21982±5906	22633±2936	21648±7365	19632±6347	1.0094	NS	2.04519	NS	1.5835	0.0296127	2.12227	0.0217722	2.1644	0.00675563	2.10017	0.0370051	1.95915	NS
AT2G33580.1	AT2G33580	1253±2171	12544±8896	21223±10350	10345±9139	38389±10567	61698±19240	111958±52790	89292±35375	3.32288	NS	4.08155	NS	3.04487	NS	4.93657	0.00966989	5.62109	0.0136356	6.48075	0.0372311	6.1544	0.0357926
AT1G70480.2	AT1G70480	0±0	173±51	135±90	155±104	178±94	270±89	356±171	36±63	21.4602	0.0201283	21.1116	NS	21.3025	NS	21.5047	0.048513	22.1067	0.0143551	22.502	0.0378833	19.226	NS
AT1G77520.1	AT1G77520	22644±4376	23373±6185	14988±6445	21312±7397	11910±1534	16971±3520	13443±721	20319±3794	0.0457063	NS	-0.595355	NS	-0.0874613	NS	-0.927	0.0289383	-0.416085	NS	-0.752259	0.0381947	-0.156328	NS
AT3G18230.1	AT3G18230	840±289	649±378	105±183	423±121	198±202	128±158	117±203	335±336	-0.371413	NS	-2.9888	NS	-0.988059	NS	-2.0825	NS	-2.70918	0.0357661	-2.84014	0.0396403	-1.32443	NS
AT5G23580.1	AT5G23580	30021±10039	21910±13320	14475±15687	24916±23355	7118±4717	10275±8501	7812±4230	19166±15941	-0.454369	NS	-1.05236	NS	-0.268882	NS	-2.07641	0.0383669	-1.54674	NS	-1.94205	0.0398551	-0.647396	NS
AT5G64140.1	AT5G64140	149735±21253	115282±43711	109671±17580	131765±16947	91246±29013	89838±19534	89935±20224	128126±36330	-0.37724	NS	-0.449223	NS	-0.184437	NS	-0.71457	NS	-0.737013	0.0397461	-0.735444	0.0398551	-0.224847	NS
AT1G13180.1	AT1G13180	744±766	23565±31476	14197±2991	2935±1856	15704±7925	18539±4784	24508±11806	37689±26154	4.98327	NS	4.25221	0.0144393	1.9783	NS	4.39776	0.0485962	4.6372	0.00925464	5.03989	0.0415787	5.66078	NS
AT4G15550.1	AT4G15550	1895±637	5688±1954	2203±466	4517±1850	4908±1480	6820±1373	6971±2446	5664±1438	1.58534	NS	0.216948	NS	1.2529	NS	1.37254	0.0490867	1.84719	0.0122572	1.87875	0.0415787	1.57918	0.0388845
AT1G31440.1	AT1G31440	101379±29828	59118±16044	50315±15228	49840±8976	45645±4481	39037±2622	37065±11883	49516±15834	-0.778089	NS	-1.01069	NS	-1.02437	NS	-1.15122	NS	-1.37685	0.0392685	-1.45161	0.0418337	-1.03378	NS
AT1G03980.2	AT1G03980	2736±1377	1207±784	938±613	0±0	590±138	272±471	0±0	1165±194	-1.18065	NS	-1.54329	NS	-25.6304	0.0408888	-2.21144	NS	-3.32882	NS	-25.4502	0.0430406	-1.23122	NS
AT4G22570.1	AT4G22570	5864±1821	5387±1360	4674±1609	4566±845	2028±732	2531±693	2051±645	2117±1607	-0.122518	NS	-0.327398	NS	-0.361137	NS	-1.53171	0.0438164	-1.21231	NS	-1.51515	0.043548	-1.46968	NS
AT3G10690.1	AT3G10690	7481±2008	39561±18830	83482±23254	26120±10794	37937±4985	70416±34604	55402±24265	59702±13546	2.40261	NS	3.48	0.0272014	1.80373	NS	2.34214	0.00229486	3.23445	NS	2.88848	0.0439867	2.99633	0.0144523
AT5G40490.1	AT5G40490	72516±26051	134711±8306	182066±52000	165465±34709	240888±68422	246758±94156	208991±65110	147201±31454	0.893485	0.0484206	1.32807	NS	1.19014	0.033496	1.73197	0.0292609	1.76671	NS	1.52705	0.0451704	1.0214	NS
AT1G13030.1	AT1G13030	6955±560	6144±3164	4668±4213	5242±3067	1847±2802	1574±2010	1837±2586	6352±3584	-0.178808	NS	-0.575254	NS	-0.407796	NS	-1.91277	NS	-2.14348	0.0223852	-1.92043	0.0460389	-0.130804	NS
AT4G26270.1	AT4G26270	123045±9200	172201±33753	243781±40168	259199±59706	332450±112920	209372±22564	280256±80829	249367±63638	0.484909	NS	0.986399	0.0377616	1.07488	0.0295068	1.43395	NS	0.766887	0.00994812	1.18756	0.0461291	1.01908	NS
AT4G18550.2	AT4G18550	3170±1202	2196±1971	2020±1840	3933±3268	526±149	1989±2546	760±338	2449±3094	-0.529111	NS	-0.650155	NS	0.31106	NS	-2.58928	0.0333214	-0.672304	NS	-2.05932	0.0463185	-0.372378	NS
AT4G37210.1	AT4G37210	213578±59722	77086±6159	105116±37618	100568±25006	112122±23700	107377±17785	98390±4895	128790±18141	-1.47021	0.0484206	-1.02278	NS	-1.08659	NS	-0.929692	NS	-0.992073	NS	-1.11817	0.0467129	-0.729739	NS
AT1G20020.1	AT1G20020	18574±3163	14271±2209	16988±5065	10590±3541	11785±5146	16868±2229	12012±1345	10958±1376	-0.380126	NS	-0.128744	NS	-0.810475	NS	-0.656239	NS	-0.139	NS	-0.628715	0.0474215	-0.7613	0.0463691
AT1G06210.1	AT1G06210	32905±6786	88521±15989	90438±43435	76672±24199	133614±50179	183473±69516	241333±114594	278033±102468	1.42773	0.0222214	1.45863	NS	1.22039	NS	2.0217	0.0417366	2.47919	0.0358687	2.87465	NS	3.07888	0.0391301
AT3G28670.2	AT3G28670	813±202	1236±637	288±348	394±422	147±234	275±83	272±225	301±329	0.603686	NS	-1.49406	NS	-1.04435	NS	-2.46079	0.0342809	-1.56264	0.0254407	-1.57992	NS	-1.43395	NS
AT4G33640.2	AT4G33640	75880±11238	45554±12035	51842±14460	33448±9765	49422±3320	45859±11371	44365±13869	49575±14243	-0.736152	NS	-0.549596	NS	-1.1818	0.0147919	-0.618556	0.0308454	-0.726512	NS	-0.774279	NS	-0.614092	NS
AT1G75750.1	AT1G75750	22766±7505	46024±14381	75916±12244	29665±16225	100509±26395	158212±62695	172589±84873	233390±88403	1.01546	NS	1.73748	0.0210866	0.381848	NS	2.14232	0.017121	2.79686	0.0364165	2.92234	NS	3.35774	0.0396802
AT3G56600.1	AT3G56600	3036540±688374	1024955±976481	543319±847278	513996±324701	932205±1536345	445598±604369	734363±1131831	1413446±918342	-1.56687	NS	-2.48255	NS	-2.5626	0.00969783	-1.70371	NS	-2.76861	0.017266	-2.04786	NS	-1.10321	NS
AT2G38960.3	AT2G38960	0±0	416±100	270±106	32±34	384±149	375±88	264±154	83±145	22.7256	0.0109115	22.102	0.0484525	19.0457	NS	22.6111	0.0219556	22.5766	0.00682741	22.0702	NS	20.4135	NS
AT2G42610.1	AT2G42610	30106±5031	48779±8461	56369±9645	66738±11980	57402±9791	59013±1625	53981±13091	56793±6207	0.696202	NS	0.904841	NS	1.14844	0.0152812	0.931032	0.0236843	0.970965	0.00369605	0.842383	NS	0.915665	0.0192131
AT4G37870.1	AT4G37870	904873±92131	745999±237055	651156±326449	775514±140156	485767±124674	506798±167259	560710±180260	568669±217904	-0.27854	NS	-0.474711	NS	-0.222562	NS	-0.897451	0.0192772	-0.836304	0.0391963	-0.690461	NS	-0.670125	NS
AT5G51430.1	AT5G51430	10025±1324	10335±8287	4143±3311	4465±3152	2303±3102	3147±2982	3292±3776	6491±3493	0.0439237	NS	-1.2746	NS	-1.16668	NS	-2.12185	0.0296125	-1.67148	0.0378719	-1.60632	NS	-0.627002	NS
AT2G47640.1	AT2G47640	20007±2256	34548±11420	49756±10250	54705±12218	55138±19942	40549±2695	47280±16377	39978±6970	0.788061	NS	1.31433	0.0397066	1.45114	0.0156111	1.4625	NS	1.01912	0.00347124	1.24069	NS	0.998675	0.0289629
AT1G05570.3	AT1G05570	8932±806	6305±2917	5361±2917	3389±1880	4697±3080	4027±2021	5038±2260	6990±2415	-0.502439	NS	-0.736481	NS	-1.3981	0.0171662	-0.92722	NS	-1.14916	0.0317772	-0.825962	NS	-0.353633	NS
AT1G09130.3	AT1G09130	41897±2634	79250±27729	76381±11685	98041±29622	110688±27494	79466±14091	87846±28207	77130±17127	0.919564	NS	0.866363	0.0387263	1.22654	0.0465488	1.40158	0.0234382	0.923482	0.0213247	1.06812	NS	0.880439	NS
AT3G26935.1	AT3G26935	5319±1074	2101±1384	1697±994	2969±1032	2935±1120	721±728	2175±1616	1459±1288	-1.33986	NS	-1.64781	NS	-0.84104	NS	-0.857638	NS	-2.88228	0.00994812	-1.28982	NS	-1.86626	0.0419557
AT3G57560.1	AT3G57560	553874±130271	325691±132673	291976±151151	324710±59829	271596±76188	260502±46543	271711±117494	294962±93685	-0.766055	NS	-0.923707	NS	-0.770405	NS	-1.0281	0.0490867	-1.08826	0.0373669	-1.02748	NS	-0.90903	NS
AT3G20810.2	AT3G20810	12305±3364	27328±5620	25227±3341	18410±1916	33422±6679	26978±6496	25297±7389	21803±7324	1.15111	0.0474594	1.03569	0.0420022	0.58128	NS	1.44153	0.0173132	1.13254	0.0431506	1.0397	NS	0.825311	NS
AT2G41500.2	AT2G41500	69201±9912	47616±19653	27630±19876	46513±14458	25800±18129	14803±25082	24952±26784	40613±23682	-0.539326	NS	-1.32451	NS	-0.573151	NS	-1.42341	0.0365834	-2.2249	0.0428897	-1.47162	NS	-0.76884	NS
AT1G77700.1	AT1G77700	2512±657	2552±690	2123±536	1764±558	423±479	1811±880	1150±588	602±286	0.0231952	NS	-0.242265	NS	-0.509811	NS	-2.56998	0.0219621	-0.471796	NS	-1.12707	NS	-2.06061	0.0307098
AT5G24530.1	AT5G24530	2481±557	10865±3229	12743±1576	15524±3043	11627±4359	9056±4873	12062±6195	8227±7488	2.13064	0.0366743	2.36071	0.00596584	2.64547	0.00517613	2.22843	0.0374643	1.8679	NS	2.28149	NS	1.72942	NS
AT4G32840.1	AT4G32840	171450±37306	114240±23279	102537±24845	33394±6690	69679±13545	107196±33999	103948±23284	94233±15029	-0.58572	NS	-0.741646	NS	-2.3601	0.00741748	-1.29899	0.0220324	-0.677539	NS	-0.721928	NS	-0.863485	NS
AT1G09760.1	AT1G09760	166483±76536	298281±34844	233014±64313	352843±38730	389139±77744	355345±29499	290368±27263	418874±44827	0.841291	NS	0.485035	NS	1.08365	0.0324974	1.22491	0.0391986	1.09384	0.0302305	0.802502	NS	1.33114	0.0269242
AT3G10450.2	AT3G10450	19922±3262	14726±1748	12768±5179	11846±3237	9147±2806	12872±2288	13277±3057	10060±2989	-0.435967	NS	-0.641738	NS	-0.749943	NS	-1.12297	0.0232903	-0.630029	NS	-0.585351	NS	-0.985702	0.0451375
AT4G09150.2	AT4G09150	10863±1266	8461±3205	7883±2279	6454±2028	5647±1276	6005±4617	7216±2139	8470±3190	-0.360489	NS	-0.462578	NS	-0.751218	0.0493256	-0.943744	0.0158693	-0.855222	NS	-0.590062	NS	-0.358996	NS
AT2G34790.1	AT2G34790	87839±26000	61029±24165	50063±30280	69508±24791	35020±3348	32931±10083	34736±25961	47581±14179	-0.525375	NS	-0.811114	NS	-0.337682	NS	-1.32668	0.0404371	-1.41541	0.0454102	-1.33842	NS	-0.884476	NS
AT5G44870.1	AT5G44870	29418±2475	25323±8962	18367±4920	33335±6572	16117±3483	16656±5426	19176±6650	30012±747	-0.216238	NS	-0.679594	NS	0.18031	NS	-0.868106	0.0131729	-0.820677	0.0366226	-0.617364	NS	0.028832	NS
AT4G35460.1	AT4G35460	60428±6369	48567±4548	41751±14305	43749±8881	27705±9711	34287±2624	32398±18839	38308±12781	-0.315223	NS	-0.533383	NS	-0.465948	NS	-1.12504	0.0173584	-0.817551	0.0084533	-0.899314	NS	-0.657564	NS
AT4G21100.1	AT4G21100	277±96	654±665	160±187	108±50	116±151	55±34	105±75	19±19	1.23765	NS	-0.788951	NS	-1.34969	NS	-1.25658	NS	-2.31002	0.0356356	-1.39619	NS	-3.86393	0.0311661
AT5G21105.1	AT5G21105	361370±7510	478597±41271	597740±91177	636040±61947	677981±149575	566897±97968	609037±177363	504445±73611	0.405335	NS	0.726041	0.0481199	0.815641	0.0048433	0.907768	0.0360766	0.649609	0.0387751	0.753053	NS	0.481219	NS
AT4G00560.4	AT4G00560	9838±1333	8029±2173	4878±1469	12596±3832	6167±2318	4337±1657	6178±2272	7713±2677	-0.293211	NS	-1.01219	0.0498822	0.356416	NS	-0.673751	NS	-1.18152	0.0221591	-0.67128	NS	-0.351152	NS
AT3G18730.1	AT3G18730	28629±9670	13387±3441	13470±4748	4638±1238	7630±979	16694±6673	15013±2639	10108±1953	-1.09663	NS	-1.0877	NS	-2.62577	0.023266	-1.90762	0.0339782	-0.778089	NS	-0.931213	NS	-1.50198	NS
AT4G16580.1	AT4G16580	10764±1092	9335±1257	6600±685	9220±798	6705±1969	4621±2764	6442±3192	7033±2679	-0.205409	NS	-0.705649	0.0281457	-0.22329	NS	-0.682779	NS	-1.21974	0.0401549	-0.740513	NS	-0.613951	NS
AT3G19710.1	AT3G19710	12180±3402	10322±2929	4397±3089	9652±2537	4187±2208	3122±2965	6089±3334	7257±4679	-0.238772	NS	-1.46985	NS	-0.335598	NS	-1.54045	0.0429478	-1.96389	0.0431506	-1.00035	NS	-0.747089	NS
AT3G03670.1	AT3G03670	31197±6294	16349±11131	10348±7387	25370±6972	9127±9062	12669±7954	13320±12502	4542±7046	-0.932173	NS	-1.592	NS	-0.298276	NS	-1.77311	0.0410632	-1.30009	NS	-1.22781	NS	-2.77975	0.0270957
AT5G57560.1	AT5G57560	50665±4201	30897±5789	66256±7991	71736±45802	48784±11424	28016±6854	31501±14684	30416±10158	-0.713517	0.0301017	0.387079	NS	0.501717	NS	-0.0545667	NS	-0.85473	0.0175592	-0.685583	NS	-0.736135	NS
AT1G17070.1	AT1G17070	65±114	1040±480	1023±191	741±133	1910±818	2588±1453	2480±1926	3663±1191	3.98142	NS	3.95743	0.0151751	3.49397	0.00637753	4.85878	0.0317866	5.29666	NS	5.23528	NS	5.79792	0.0253539
AT1G64750.3	AT1G64750	29315±8100	16624±4906	15471±1488	5847±1379	8200±966	16943±4785	17570±4827	14781±3779	-0.818379	NS	-0.922083	NS	-2.32567	0.0147538	-1.83795	0.021519	-0.790964	NS	-0.738474	NS	-0.987883	NS
AT5G47770.1	AT5G47770	400603±59793	289256±119176	154626±114300	253980±85613	160831±92386	73503±5547	183421±164510	301923±254407	-0.469825	NS	-1.37339	NS	-0.657456	NS	-1.31662	0.0334675	-2.44628	0.00369605	-1.12701	NS	-0.407991	NS
AT5G23890.1	AT5G23890	30380±6230	21987±2072	17213±4790	20523±3429	14595±3824	13411±6204	19070±6689	16996±4724	-0.466459	NS	-0.819639	NS	-0.565836	NS	-1.05764	0.0340051	-1.1797	0.048029	-0.671795	NS	-0.837884	NS
AT4G01830.1	AT4G01830	449±78	447±287	187±107	171±154	48±48	64±65	251±140	325±217	-0.00693688	NS	-1.25882	NS	-1.39178	NS	-3.20901	0.00484821	-2.79814	0.00849683	-0.840478	NS	-0.465849	NS
AT4G33680.1	AT4G33680	224874±27231	328106±12541	251040±53389	348108±6691	376858±23590	352351±58096	364964±111495	401197±39967	0.545046	NS	0.158801	NS	0.630419	0.0048433	0.744906	0.00526853	0.647897	0.0442152	0.69864	NS	0.835195	0.0150129
AT4G17870.1	AT4G17870	698575±138101	270707±199682	241514±149488	88347±12138	217637±99585	597439±85955	406224±203934	317058±138176	-1.36768	NS	-1.5323	NS	-2.98316	0.0048433	-1.68249	0.0173132	-0.225623	NS	-0.782137	NS	-1.13967	NS
AT5G52280.1	AT5G52280	4360±385	4356±630	8367±2705	20±35	9834±2039	11212±2374	7962±3076	8569±3126	-0.00135205	NS	0.940073	NS	-7.71418	0.000408002	1.17328	0.0204387	1.36244	0.0169716	0.868513	NS	0.974553	NS
AT3G16310.1	AT3G16310	1361±391	1075±414	308±183	525±399	293±508	282±312	716±418	255±278	-0.340639	NS	-2.14202	NS	-1.37443	NS	-2.21251	NS	-2.27035	0.0359515	-0.925972	NS	-2.41221	0.0419557
AT3G02420.1	AT3G02420	4883±930	8353±2018	3283±1392	2194±1084	2679±735	4039±1692	2752±1667	4094±1432	0.774603	NS	-0.572509	NS	-1.15388	0.046949	-0.866052	0.0497783	-0.273626	NS	-0.826957	NS	-0.253983	NS
AT5G65220.1	AT5G65220	138701±57791	90437±29519	39881±32284	25811±7994	17791±12247	64757±74011	53051±52680	38312±19611	-0.616984	NS	-1.79819	NS	-2.42592	0.0435783	-2.96268	0.0389549	-1.09887	NS	-1.38652	NS	-1.85608	NS
AT4G19710.1	AT4G19710	3913±330	1136±1163	2268±2746	3966±4392	1745±1803	542±939	1345±2330	2324±1921	-1.7841	0.0473777	-0.786866	NS	0.0191661	NS	-1.16483	NS	-2.85037	0.0110976	-1.54046	NS	-0.751987	NS
AT1G48090.2	AT1G48090	4967±577	3450±3496	4737±2258	1983±1810	761±754	1200±1667	2634±2365	4463±2594	-0.525454	NS	-0.068378	NS	-1.32456	NS	-2.70596	0.00468252	-2.04921	0.0368311	-0.915088	NS	-0.154058	NS
AT4G02620.1	AT4G02620	4454±272	16164±3392	6865±2321	13697±1741	8858±1641	10906±1409	7844±3709	7509±2916	1.85957	0.0192946	0.624222	NS	1.62071	0.00299841	0.991954	0.0202238	1.29191	0.00619382	0.816569	NS	0.75352	NS
AT3G04780.1	AT3G04780	12730±1979	11322±1993	5435±2046	6569±2438	7566±2226	7893±2468	8457±4612	13816±6917	-0.169012	NS	-1.2279	0.0484525	-0.954322	0.0421504	-0.750617	NS	-0.689559	NS	-0.590042	NS	0.11813	NS
AT3G62970.1	AT3G62970	674±31	615±378	453±408	695±338	439±189	269±58	409±326	193±112	-0.130734	NS	-0.572082	NS	0.0457442	NS	-0.616624	NS	-1.32348	0.00305932	-0.717828	NS	-1.80013	0.0123003
AT3G55360.1	AT3G55360	5530±1695	3873±1465	3200±976	904±332	1888±807	2923±1171	3651±2271	3191±598	-0.513655	NS	-0.789166	NS	-2.61194	0.0179951	-1.54979	0.0447033	-0.919639	NS	-0.598774	NS	-0.792894	NS
AT2G35900.1	AT2G35900	5438±91	3660±3048	3826±1524	1669±1817	2706±2699	1805±2148	3589±3418	316±194	-0.571168	NS	-0.50706	NS	-1.70383	0.0369178	-1.00669	NS	-1.59102	NS	-0.59952	NS	-4.10075	2.85316e-05
AT4G11260.1	AT4G11260	3306256±69040	1724275±987203	1936196±1201371	1902590±1203504	1146616±959502	1717837±277719	2507549±774966	1845388±1181937	-0.939208	NS	-0.771973	NS	-0.797233	NS	-1.52782	0.0314299	-0.944605	0.00369605	-0.39892	NS	-0.841274	NS
AT1G75350.1	AT1G75350	10601±539	8615±1118	8378±365	9853±2444	8078±1539	6373±692	7552±1935	5562±1894	-0.299223	NS	-0.339415	NS	-0.105472	NS	-0.392156	NS	-0.734144	0.0050179	-0.48917	NS	-0.930493	0.0337716
AT1G33790.2	AT1G33790	266147±25723	201113±5537	168732±26750	202459±21836	206683±12531	161731±10069	197062±17879	201844±43528	-0.404217	NS	-0.657487	0.0463895	-0.394593	NS	-0.364807	NS	-0.71863	0.00849683	-0.433574	NS	-0.398987	NS
AT5G42790.1	AT5G42790	3987019±67635	2412287±1047331	2611266±1145699	2502195±1177194	1756037±1019395	2517603±396696	3196986±909487	2895567±896190	-0.724909	NS	-0.610561	NS	-0.672116	NS	-1.18299	0.0332855	-0.663259	0.00926776	-0.318598	NS	-0.461464	NS
AT3G60240.3	AT3G60240	377237±33382	281911±25198	284281±14812	213176±16652	259510±18120	240438±20393	266482±7226	256333±33439	-0.42023	NS	-0.408153	NS	-0.823422	0.0048433	-0.53968	NS	-0.649802	0.0102052	-0.501434	NS	-0.55745	NS
AT2G17870.1	AT2G17870	44310±3742	40546±7415	36718±2718	39752±4941	29709±5028	27709±4142	32601±4007	26460±5096	-0.128079	NS	-0.271146	NS	-0.156595	NS	-0.576727	NS	-0.677271	0.015342	-0.442728	NS	-0.743795	0.0270957
AT3G51000.1	AT3G51000	31259±3923	30395±3626	22178±5777	35320±5849	17386±2441	17857±2225	22393±1801	19768±10144	-0.0404477	NS	-0.495118	NS	0.1762	NS	-0.846369	0.0144768	-0.80779	0.015342	-0.48123	NS	-0.661131	NS
AT3G53620.1	AT3G53620	18432±1099	20187±1348	19541±2020	22938±6538	12194±2888	9499±2825	13172±3044	21227±5840	0.131258	NS	0.084276	NS	0.315532	NS	-0.596016	0.0402926	-0.956277	0.0155481	-0.484661	NS	0.203694	NS
AT3G06200.1	AT3G06200	1454±503	649±779	99±171	979±928	852±89	0±0	1335±489	779±943	-1.16367	NS	-3.8741	0.0484525	-0.570391	NS	-0.770351	NS	-24.5394	0.0163475	-0.123321	NS	-0.89947	NS
AT5G40450.2	AT5G40450	546651±59785	422555±31426	450407±14397	282328±48810	403904±33975	344359±37821	394693±27986	409457±21996	-0.371479	NS	-0.279392	NS	-0.953245	0.00902348	-0.436606	NS	-0.666706	0.0168344	-0.469888	NS	-0.416906	NS
AT1G48030.2	AT1G48030	579683±32622	423112±184005	506015±111810	476018±236210	260687±24399	293550±98523	400225±125447	373228±107344	-0.454225	NS	-0.196084	NS	-0.284248	NS	-1.15294	0.00107345	-0.981655	0.018733	-0.534454	NS	-0.635205	NS
AT1G35580.1	AT1G35580	3058957±311609	2698912±462618	2256557±164887	1788040±396217	1922534±642238	1824351±341789	2400652±606558	2327316±323749	-0.180662	NS	-0.438917	NS	-0.774661	0.0215039	-0.670031	NS	-0.745656	0.0206763	-0.349613	NS	-0.394373	NS
AT4G22130.1	AT4G22130	12547±892	10984±1756	7681±4863	7678±4477	9798±1847	5987±2294	12909±1492	7205±1225	-0.191876	NS	-0.707897	NS	-0.708468	NS	-0.356726	NS	-1.06746	0.0206763	0.0409929	NS	-0.800147	0.0166549
AT4G14100.1	AT4G14100	16702±2270	16124±4348	13543±3497	9827±3662	9048±1707	10055±1170	11852±2972	11798±3708	-0.0508039	NS	-0.302401	NS	-0.765118	NS	-0.884346	0.0193801	-0.732048	0.021688	-0.494882	NS	-0.501408	NS
AT1G66590.2	AT1G66590	828±202	777±674	293±304	306±456	166±287	167±171	730±441	410±231	-0.092158	NS	-1.4972	NS	-1.4328	NS	-2.31926	0.04816	-2.30887	0.0244038	-0.182665	NS	-1.01422	NS
AT5G40810.1	AT5G40810	96092±10563	81644±13689	61997±14264	68751±15549	50600±6718	58673±11373	69390±18769	71355±16825	-0.23507	NS	-0.632198	NS	-0.483025	NS	-0.925262	0.00819802	-0.711722	0.0268335	-0.469671	NS	-0.429393	NS
AT3G06860.1	AT3G06860	113642±9037	191338±18043	163164±28553	182114±14876	173276±2329	194985±32688	155167±11919	158036±16363	0.751625	0.0135426	0.521826	NS	0.680349	0.0061055	0.60858	0.00168488	0.778872	0.0270997	0.449328	NS	0.475762	NS
AT5G23110.1	AT5G23110	82192±9662	101313±14583	123990±12534	153427±33488	120822±10594	128637±16931	116806±5533	123290±13733	0.301746	NS	0.593154	0.0456056	0.900482	0.038271	0.555807	NS	0.646233	0.0276087	0.507044	NS	0.584979	0.037233
AT5G40760.1	AT5G40760	3150104±204475	2750578±415415	2335105±182700	2042215±437132	1924155±670934	1779294±540916	2331402±589663	2446101±371304	-0.195665	NS	-0.431912	NS	-0.625265	0.0280928	-0.711174	NS	-0.824095	0.0280155	-0.434201	NS	-0.364916	NS
AT2G03870.1	AT2G03870	75769±9771	66441±25953	53965±2379	67133±25669	42208±2534	42800±10083	53082±7943	58977±8939	-0.189539	NS	-0.489572	NS	-0.174587	NS	-0.844074	0.0107586	-0.823993	0.0286676	-0.513393	NS	-0.361467	NS
AT4G22010.1	AT4G22010	37085±1944	38211±10487	94717±12822	67009±43071	79298±12044	63517±11395	37383±17121	59718±7551	0.0431792	NS	1.35278	0.0140911	0.853522	NS	1.09645	0.00957998	0.776312	0.0308078	0.0115434	NS	0.687337	0.0263802
AT5G10460.1	AT5G10460	12424±1115	9376±981	10742±1765	8233±3143	8545±513	8246±1462	9543±3140	6872±2129	-0.406026	NS	-0.209863	NS	-0.593538	NS	-0.539844	NS	-0.591304	0.0311116	-0.380591	NS	-0.85422	0.0419557
AT2G16430.2	AT2G16430	17548±693	15030±2741	12501±2607	13011±2754	12044±1870	10686±3068	14871±922	11266±1771	-0.223429	NS	-0.489231	NS	-0.431512	NS	-0.542901	NS	-0.715557	0.0348328	-0.238794	NS	-0.639336	0.0198395
AT2G21170.3	AT2G21170	619096±40101	517500±80019	442865±77490	529155±82627	405174±26554	387078±98602	424795±77281	458986±66136	-0.258603	NS	-0.483296	NS	-0.226471	NS	-0.611621	0.00463973	-0.677539	0.0348471	-0.543397	NS	-0.431712	NS
AT3G18080.1	AT3G18080	369769±30805	301441±8061	249908±54540	257206±20512	175322±62111	242318±49700	274237±90360	263375±68064	-0.294745	NS	-0.565225	NS	-0.523698	NS	-1.07661	0.0176197	-0.609721	0.0348471	-0.431201	NS	-0.489503	NS
AT5G42950.1	AT5G42950	229578±7688	217998±20611	213075±33213	141619±5686	154512±53397	149110±36934	168808±30813	154218±31442	-0.0746738	NS	-0.107624	NS	-0.696967	0.000740223	-0.57127	NS	-0.622612	0.0369072	-0.443599	NS	-0.574017	NS
AT1G69340.1	AT1G69340	51138±5969	40878±10019	34333±8346	26577±4594	42781±7988	28686±9111	43083±8808	39553±6359	-0.32308	NS	-0.574813	NS	-0.944188	0.0101429	-0.257422	NS	-0.834039	0.0403356	-0.247287	NS	-0.370589	NS
AT3G22890.1	AT3G22890	199488±23024	254814±21600	317765±49160	314200±22122	300015±29906	336209±62230	289606±54542	331456±39146	0.353137	NS	0.671656	NS	0.65538	0.00773511	0.588728	0.0200236	0.753054	0.0403356	0.537786	NS	0.732511	0.0263802
AT5G40370.1	AT5G40370	1075029±290830	651044±262644	970756±124050	506458±41423	319869±233917	418008±252581	748424±336283	451244±144056	-0.723549	NS	-0.147195	NS	-1.08586	0.0435783	-1.74882	0.0401378	-1.36277	NS	-0.522449	NS	-1.2524	NS
AT1G18070.3	AT1G18070	263632±37969	232002±33999	161031±36891	159805±11679	152328±12590	174519±52228	182452±54696	180691±18464	-0.184385	NS	-0.711182	NS	-0.72221	0.0192039	-0.791346	0.0178481	-0.595138	NS	-0.531005	NS	-0.544999	NS
AT5G47520.1	AT5G47520	14322±2222	16307±5589	10701±2422	12204±1491	8499±705	7565±4453	10858±4252	7851±713	0.187232	NS	-0.420526	NS	-0.230899	NS	-0.752836	0.0234267	-0.920723	NS	-0.399429	NS	-0.867251	0.0283551
AT2G40660.1	AT2G40660	1252598±218781	899052±231957	816142±299954	463366±84771	577088±214390	790971±327565	888780±205937	775960±219459	-0.478447	NS	-0.61803	NS	-1.4347	0.00940286	-1.11806	0.0326095	-0.663227	NS	-0.495026	NS	-0.690869	NS
AT1G60140.6	AT1G60140	11991±2804	9310±1725	10906±2247	4997±1995	8328±4182	7947±2420	8543±3019	4454±1228	-0.365192	NS	-0.136901	NS	-1.2628	0.0386188	-0.52586	NS	-0.593481	NS	-0.489202	NS	-1.42863	0.0367631
AT1G03600.1	AT1G03600	3841±912	1888±988	2010±1199	2091±815	890±445	2148±1512	3618±2220	603±606	-1.02468	NS	-0.934025	NS	-0.877193	NS	-2.10819	0.0158322	-0.838043	NS	-0.0863876	NS	-2.67013	0.0258125
AT4G10450.1	AT4G10450	48842±6361	36388±11349	24032±17294	22806±5473	17204±10647	31742±26021	38020±28461	43221±24035	-0.424657	NS	-1.02312	NS	-1.09868	0.0115564	-1.50531	0.0223526	-0.621719	NS	-0.361353	NS	-0.176385	NS
AT3G07880.1	AT3G07880	105867±4811	84730±6368	74237±13475	49880±9238	61507±9232	106483±32409	87169±4588	81905±16781	-0.32131	NS	-0.512045	NS	-1.08571	0.00286398	-0.783435	0.00512695	0.00837132	NS	-0.280366	NS	-0.370236	NS
AT5G20230.1	AT5G20230	147924±11818	111041±11666	121050±17605	157419±27148	86216±9696	107349±33919	102864±9383	91499±12126	-0.413756	NS	-0.289244	NS	0.0897564	NS	-0.778824	0.00602063	-0.462542	NS	-0.52411	NS	-0.693018	0.0192232
AT5G20650.1	AT5G20650	32854±1735	26871±8470	25820±6469	16820±4563	19016±3284	26835±1998	24679±7026	28265±6191	-0.289979	NS	-0.347537	NS	-0.965824	0.00997419	-0.788809	0.00757337	-0.291916	NS	-0.412742	NS	-0.217011	NS
AT1G01620.1	AT1G01620	281066±22851	254777±8464	238608±23588	150376±42172	185733±13103	218304±42451	243316±41682	200460±32394	-0.141673	NS	-0.236266	NS	-0.902329	0.0169162	-0.597674	0.00830173	-0.364566	NS	-0.208077	NS	-0.487595	NS
AT3G51330.2	AT3G51330	56772±4710	33677±14261	28229±12872	28025±12446	22917±8435	59762±36061	68259±32748	70793±17879	-0.753428	NS	-1.008	NS	-1.01847	0.0327218	-1.30878	0.00921768	0.0740533	NS	0.265839	NS	0.318427	NS
AT3G03070.1	AT3G03070	452064±78663	379294±87376	303599±47254	82373±12473	171935±25680	518544±300849	513714±233046	264724±115596	-0.25321	NS	-0.57436	NS	-2.45628	0.00438715	-1.39466	0.0100969	0.19794	NS	0.184439	NS	-0.772035	NS
AT4G27560.1	AT4G27560	138081±22763	147699±26332	104093±7343	152306±15598	65938±12841	113046±32480	95069±3621	81368±9441	0.097147	NS	-0.407638	NS	0.141462	NS	-1.06632	0.0179746	-0.288608	NS	-0.538459	NS	-0.762974	0.0419557
AT3G22790.1	AT3G22790	9103±905	6055±1298	4698±1665	2064±866	4086±1622	6075±3819	11575±7889	3970±2252	-0.588175	NS	-0.954368	NS	-2.14033	0.00266078	-1.15563	0.0192781	-0.583417	NS	0.346612	NS	-1.1972	NS
AT4G27740.1	AT4G27740	11227±2378	10339±3689	9537±3451	5452±1249	4014±1272	10477±7030	7491±6106	10175±1388	-0.118821	NS	-0.235283	NS	-1.04207	0.0331689	-1.48378	0.0198136	-0.0997697	NS	-0.583703	NS	-0.141923	NS
AT5G57330.1	AT5G57330	90105±8342	85178±7981	72268±7899	71823±8151	57432±9382	61967±5445	67910±7241	46687±10333	-0.0811269	NS	-0.318239	NS	-0.327156	NS	-0.649746	0.021202	-0.54009	NS	-0.407978	NS	-0.948568	0.0201337
AT5G61130.1	AT5G61130	23549±2273	20396±10025	19439±3989	19773±13606	14543±2850	18203±4816	18577±4671	11514±4197	-0.207372	NS	-0.276726	NS	-0.252115	NS	-0.695362	0.0238615	-0.371486	NS	-0.34215	NS	-1.03223	0.0351231
AT3G02875.1	AT3G02875	2179205±328290	1568858±267661	1690616±579944	925127±295115	1135324±266326	1814208±549112	1621210±251819	1644007±145150	-0.474087	NS	-0.366253	NS	-1.23608	0.0149187	-0.940698	0.0238615	-0.264462	NS	-0.426731	NS	-0.406586	NS
AT3G06650.2	AT3G06650	2546547±271737	1966488±284105	2110453±498953	1560816±270639	1614540±267876	2402481±493046	2072601±196895	2070357±155499	-0.372921	NS	-0.27099	NS	-0.706242	0.0203355	-0.657419	0.0247814	-0.0840172	NS	-0.2971	NS	-0.298663	NS
AT3G26760.1	AT3G26760	147040±10777	134399±21674	113173±20282	86245±16576	95429±19066	109808±28849	104597±38274	113860±13610	-0.129694	NS	-0.377678	NS	-0.769698	0.0117913	-0.623706	0.0279399	-0.421227	NS	-0.491367	NS	-0.368945	NS
AT4G03560.1	AT4G03560	11897±939	11064±1544	5718±2424	6901±1540	6116±2296	11573±1901	8869±2577	8216±2490	-0.104643	NS	-1.05701	NS	-0.785559	0.0159434	-0.959809	0.0286414	-0.0397672	NS	-0.423761	NS	-0.534007	NS
AT4G14040.1	AT4G14040	39037±4301	30133±5636	32819±3419	22448±5027	23436±5207	30951±4398	30534±4435	28610±3060	-0.373471	NS	-0.250305	NS	-0.798228	0.0217933	-0.736098	0.0290612	-0.334834	NS	-0.354407	NS	-0.448297	NS
AT5G41140.2	AT5G41140	2001359±336550	1348642±285222	1469751±575322	631809±272695	906255±336826	1647986±521513	1407805±257999	1408996±134612	-0.569472	NS	-0.445407	NS	-1.66342	0.0108641	-1.14299	0.0292609	-0.280275	NS	-0.507532	NS	-0.506312	NS
AT3G48860.2	AT3G48860	10831±1745	9880±2845	5892±2280	5409±1614	4006±2762	8577±1848	7490±4658	6605±3042	-0.132553	NS	-0.878156	NS	-1.00152	0.0284586	-1.4347	0.0371786	-0.336538	NS	-0.531966	NS	-0.713393	NS
AT4G01810.2	AT4G01810	53437±6179	41842±4716	35653±2338	45567±5647	33094±8411	38353±9743	39625±11093	33610±2670	-0.352886	NS	-0.583802	NS	-0.22984	NS	-0.69124	0.0440401	-0.478498	NS	-0.431415	NS	-0.668955	0.0258125
AT3G58660.1	AT3G58660	21276±6547	15200±1682	10198±1828	3627±878	8007±2054	14591±3586	17959±10803	10599±931	-0.485125	NS	-1.06089	NS	-2.55232	0.0180208	-1.40977	0.0449487	-0.544118	NS	-0.244469	NS	-1.00522	NS
AT4G10510.3	AT4G10510	2992±1057	1929±112	2087±813	747±521	799±458	2115±1169	2511±722	2270±778	-0.632865	NS	-0.5198	NS	-2.00106	0.0456403	-1.90423	0.0470787	-0.500505	NS	-0.252567	NS	-0.398244	NS
AT5G54870.1	AT5G54870	28678±6512	22066±2219	27946±8616	8518±4104	15731±2144	30542±6326	25548±3713	21781±6707	-0.378137	NS	-0.0372999	NS	-1.75132	0.0191048	-0.866346	0.0480294	0.0908414	NS	-0.166757	NS	-0.396905	NS
AT2G42710.1	AT2G42710	49504±5821	30351±1555	45322±13079	33984±6123	28379±9594	39193±11121	49729±45183	56550±41464	-0.705812	0.0222214	-0.127332	NS	-0.542666	NS	-0.802701	0.0483213	-0.336934	NS	0.00652895	NS	0.191975	NS
AT3G47833.1	AT3G47833	14422±1028	11635±2784	11924±2795	7711±2555	8756±3308	9738±2654	10123±1893	8186±1231	-0.309861	NS	-0.274475	NS	-0.903264	0.0239001	-0.720003	NS	-0.566548	NS	-0.51069	NS	-0.81702	0.0137379
AT5G49360.1	AT5G49360	298238±49821	152606±7247	243694±25531	132566±11700	177693±54572	252936±51242	227830±18025	191508±41905	-0.966649	0.0281059	-0.291396	NS	-1.16975	0.0102183	-0.747082	NS	-0.237694	NS	-0.388509	NS	-0.639058	NS
AT5G04170.1	AT5G04170	28137±4505	24551±4943	24032±7139	17190±3045	17961±5895	21041±5459	19471±3842	15367±2409	-0.196696	NS	-0.227525	NS	-0.710895	0.0393303	-0.647599	NS	-0.419252	NS	-0.531116	NS	-0.872662	0.0355906
AT1G73290.1	AT1G73290	14026±1400	7993±1285	7429±3812	5046±3717	7640±5065	9922±3907	9792±3472	15921±4438	-0.811167	0.0222214	-0.916818	NS	-1.47474	0.0293446	-0.876404	NS	-0.499374	NS	-0.518416	NS	0.182843	NS
AT4G38780.1	AT4G38780	1392±245	1021±251	316±307	89±155	759±611	1145±510	1995±1189	1477±321	-0.446813	NS	-2.13744	0.0420022	-3.95622	0.00464428	-0.875143	NS	-0.281842	NS	0.51834	NS	0.085343	NS
AT5G48230.2	AT5G48230	1310499±86014	856743±92147	1013872±203330	853591±114707	1026070±161764	1073956±166192	958071±159311	931213±50947	-0.613181	0.0168679	-0.370241	NS	-0.618499	0.0106923	-0.352988	NS	-0.287181	NS	-0.451912	NS	-0.492933	NS
AT4G35100.2	AT4G35100	24839±2687	15472±1797	18993±5215	6763±4329	22053±4085	23942±4998	23317±2778	18516±6780	-0.682957	0.0281059	-0.387125	NS	-1.87675	0.00811071	-0.171621	NS	-0.053053	NS	-0.0912384	NS	-0.423802	NS
AT5G19860.1	AT5G19860	154189±14824	100077±13557	128234±13292	77306±9704	127718±14187	122728±20774	121647±15223	109132±24630	-0.623595	0.0320056	-0.265924	NS	-0.996037	0.0049317	-0.271736	NS	-0.329234	NS	-0.342004	NS	-0.49862	NS
AT1G11260.1	AT1G11260	24941±2650	16414±2195	24363±4471	13034±2792	22350±4373	20947±10001	23958±4844	14354±4700	-0.60359	0.0386227	-0.0337748	NS	-0.936226	0.0116049	-0.158209	NS	-0.251772	NS	-0.057956	NS	-0.797063	NS
AT5G44610.1	AT5G44610	14158±3022	6369±1428	8159±2328	5657±1406	12089±2438	12540±6121	12630±5935	13204±1182	-1.15228	0.0456779	-0.795135	NS	-1.3235	0.0209858	-0.227844	NS	-0.1751	NS	-0.164728	NS	-0.100588	NS
AT1G09010.1	AT1G09010	74532±5763	49573±9464	50740±10243	40403±4736	51364±9291	63613±11570	62738±9727	54229±10552	-0.588314	0.0490582	-0.554744	NS	-0.883381	0.00454002	-0.537108	NS	-0.228544	NS	-0.248525	NS	-0.458781	NS
AT4G19710.2	AT4G19710	1009750±26094	816447±33522	1023435±209814	620880±59542	824429±143225	1021396±52882	869980±99306	665770±31144	-0.306567	NS	0.019421	NS	-0.701613	0.00213877	-0.292532	NS	0.016543	NS	-0.214944	NS	-0.600903	0.00189514
AT1G63500.1	AT1G63500	42708±2042	37146±3956	32751±5459	18758±3957	28507±9063	39001±10791	33204±4561	20750±3061	-0.201322	NS	-0.382959	NS	-1.18695	0.00286398	-0.583176	NS	-0.130988	NS	-0.363169	NS	-1.04137	0.00560435
AT4G02110.1	AT4G02110	105253±13898	87976±16563	82068±21930	66949±12402	82243±6173	80941±19287	89595±10818	62996±5461	-0.25867	NS	-0.358958	NS	-0.652713	0.0375873	-0.355897	NS	-0.378912	NS	-0.232365	NS	-0.740518	0.0269994
AT2G22125.1	AT2G22125	69221±7121	74309±12894	61655±11880	42118±2860	59196±7963	66529±17006	60835±4532	40128±7599	0.102323	NS	-0.166989	NS	-0.716793	0.00819828	-0.225716	NS	-0.0572425	NS	-0.186306	NS	-0.78659	0.027543
AT1G61790.2	AT1G61790	46973±4969	45170±12615	45551±4709	19842±5567	33142±8688	39541±4613	37847±2309	26686±5857	-0.0564588	NS	-0.0443507	NS	-1.24324	0.00745041	-0.503179	NS	-0.248466	NS	-0.311634	NS	-0.815732	0.0309615
AT5G23840.1	AT5G23840	45254±3301	35766±6199	38450±2733	18749±1317	35695±2645	45174±5528	31726±3513	29162±5176	-0.339471	NS	-0.235047	NS	-1.27117	0.0012093	-0.342337	NS	-0.00254435	NS	-0.512354	NS	-0.633964	0.0313916
AT5G09830.1	AT5G09830	37650±4122	32988±9136	19179±4996	22060±6033	26033±6836	32497±7809	38433±9911	33402±11022	-0.190683	NS	-0.973086	0.0397066	-0.771176	0.0338772	-0.532287	NS	-0.212316	NS	0.0297045	NS	-0.17269	NS
AT3G13060.2	AT3G13060	726493±61886	502975±110566	436554±87552	481149±98351	537597±143795	543995±126120	579666±167352	716075±168704	-0.530461	NS	-0.734788	0.0420022	-0.594464	0.0349262	-0.434423	NS	-0.417356	NS	-0.325728	NS	-0.020838	NS
AT3G52120.3	AT3G52120	910±600	16580±16376	17505±16695	6219±3994	22179±2849	53237±11755	42731±1793	34037±23193	4.18691	NS	4.2653	NS	2.77229	NS	4.60667	0.00120686	5.86991	0.00634606	5.55275	1.17248e-05	5.2246	NS
AT3G22110.1	AT3G22110	218616±4323	268899±53963	332177±71850	270483±41668	343632±69519	363416±43644	362945±10341	376525±73416	0.298663	NS	0.60355	NS	0.307137	NS	0.652462	NS	0.733219	0.0119126	0.731348	0.000117709	0.784342	0.049679
AT3G57330.1	AT3G57330	16061±2757	21114±6527	32234±9004	15546±2894	32739±1497	49942±8774	42071±840	40166±15279	0.394639	NS	1.00501	NS	-0.0470539	NS	1.02743	0.00286958	1.63667	0.00925464	1.38924	0.000668019	1.32239	NS
AT1G61770.1	AT1G61770	0±0	1327±913	417±588	124±138	1442±330	3745±1382	1527±227	807±500	24.3998	NS	22.7312	NS	20.986	NS	24.5195	0.00484821	25.8958	0.0196272	24.6021	0.00165852	23.6813	NS
AT3G09840.1	AT3G09840	2232413±105852	2823937±177742	3160033±397816	3212728±199514	3222158±223451	3704458±369905	3679013±200539	3478019±342811	0.339104	NS	0.501336	NS	0.525195	NS	0.529423	NS	0.730659	0.00819506	0.720715	0.00188437	0.639662	0.01726
AT4G17830.1	AT4G17830	250064±2200	310876±47793	362187±30643	374601±46607	427763±60765	383004±65537	389513±22983	486549±150281	0.314042	NS	0.53444	NS	0.583057	NS	0.774516	0.0155396	0.615063	0.0421977	0.639376	0.00194747	0.960289	NS
AT4G21110.2	AT4G21110	11716±3046	16499±7513	26220±8620	10168±1936	28152±5094	46373±16468	47326±5197	27276±16582	0.493923	NS	1.16218	NS	-0.204383	NS	1.26475	0.0179608	1.98479	0.040032	2.01415	0.00210615	1.21915	NS
AT1G44120.2	AT1G44120	10082±1497	13235±1232	13473±2874	14238±3129	19761±1681	19042±7102	20734±1071	22709±3733	0.392595	NS	0.41829	NS	0.497983	NS	0.970898	0.00497873	0.917372	NS	1.04021	0.00226546	1.17149	0.0225071
AT3G15920.1	AT3G15920	0±0	2187±1491	2892±1742	1219±761	3461±547	4383±519	3673±646	2688±1558	25.1199	NS	25.5228	NS	24.2774	NS	25.782	0.00168488	26.1228	0.000904887	25.8677	0.00229786	25.4172	NS
AT3G62360.2	AT3G62360	132082±8014	177843±38990	222702±45042	130356±28345	217959±19059	214790±32215	230704±16742	224034±83673	0.429171	NS	0.753682	NS	-0.0189753	NS	0.722625	0.00554417	0.701492	0.0244038	0.804606	0.00302443	0.76228	NS
AT3G15410.2	AT3G15410	8108±138	13713±1932	9245±2884	12513±708	9726±2437	11195±5152	12313±794	12154±1823	0.758219	0.0281059	0.189401	NS	0.626039	0.00211378	0.262559	NS	0.465473	NS	0.602867	0.00315299	0.58406	NS
AT4G02280.1	AT4G02280	36247±3258	69020±9056	42193±11934	55391±6636	41375±17393	60269±14445	78244±7439	53372±13790	0.929117	0.0193628	0.219137	NS	0.611778	0.0198199	0.190865	NS	0.733519	NS	1.11008	0.00315299	0.558186	NS
AT5G47435.1	AT5G47435	1733±1034	23000±12431	14974±7066	15067±7448	30719±6405	35796±9179	24623±4483	16820±10086	3.72983	NS	3.11069	NS	3.11956	NS	4.14732	0.00462771	4.36797	0.00925464	3.82818	0.00354494	3.27835	NS
AT1G07890.5	AT1G07890	1832653±57365	2917245±965364	3903075±1060220	3319056±965193	4289694±509450	3985429±651393	3895376±425245	3664628±921289	0.670673	NS	1.09068	NS	0.85684	NS	1.22694	0.00379898	1.1208	0.01197	1.08783	0.00396492	0.999733	NS
AT4G31230.2	AT4G31230	18793±4803	71273±30276	45450±17611	52219±26005	57930±19425	57794±8082	46576±3437	22422±7324	1.92313	NS	1.27407	NS	1.47433	NS	1.62408	0.0437702	1.62068	0.0070577	1.30935	0.00442971	0.254672	NS
AT1G63360.1	AT1G63360	661±402	17222±11890	19846±7899	22716±13137	25360±5521	25304±4310	19194±3964	21711±12420	4.70171	NS	4.90632	NS	5.10117	NS	5.26004	0.00462771	5.25687	0.00369605	4.85812	0.00446958	5.03593	NS
AT3G45970.1	AT3G45970	12694±620	15669±375	17294±2585	15305±2815	19568±2578	15990±1827	21948±1899	29113±1268	0.303733	NS	0.446094	NS	0.269829	NS	0.624275	0.021519	0.332969	NS	0.789925	0.00446958	1.19745	0.000681423
AT5G63490.2	AT5G63490	45±78	2896±2963	5456±3745	3539±3586	6378±1173	7713±1689	6913±1482	4814±3642	5.98923	NS	6.90314	NS	6.27879	NS	7.12844	0.00270151	7.40252	0.00615748	7.24463	0.00446958	6.72257	NS
AT1G09630.1	AT1G09630	10620±2141	19843±5578	24665±9068	22220±6504	23837±5190	27740±4924	26474±2721	22952±8447	0.901818	NS	1.21564	NS	1.06503	NS	1.16641	0.0280224	1.38517	0.0129212	1.31774	0.00457593	1.11178	NS
AT1G15520.2	AT1G15520	1725±958	6479±3718	4008±1916	2502±1222	6873±2275	11119±3173	10816±1754	7189±4498	1.90855	NS	1.21584	NS	0.536183	NS	1.99372	0.0372691	2.68769	0.0172184	2.64778	0.00457593	2.05863	NS
AT3G04830.1	AT3G04830	295±512	4548±4441	12472±2542	1192±2065	13293±1990	8571±4860	12873±2727	6733±6264	3.94305	NS	5.39818	0.0113992	2.01145	NS	5.49023	0.00168488	4.85712	NS	5.44387	0.00457593	4.50887	NS
AT3G25290.2	AT3G25290	21733±4052	49251±5306	42688±9639	26637±4091	34386±5885	43823±9307	44597±3140	31119±11434	1.18027	0.0109115	0.973962	NS	0.293556	NS	0.661942	NS	1.0118	0.0349904	1.03708	0.00467209	0.517914	NS
AT4G32360.1	AT4G32360	3724±2440	9179±2901	12861±3156	8574±1229	15214±2725	17656±5698	15453±1058	14859±6075	1.30135	NS	1.78795	NS	1.20301	NS	2.03036	0.0130432	2.24516	0.0319515	2.05291	0.00467209	1.99632	NS
AT5G57565.6	AT5G57565	693±53	4159±3464	10303±7115	8886±5205	10714±1895	6561±1016	7314±1513	7634±4207	2.58501	NS	3.8938	NS	3.68025	NS	3.95021	0.00288616	3.24264	0.0036399	3.39949	0.0047293	3.46126	NS
AT1G18490.1	AT1G18490	2456±3976	7583±7070	11137±11896	3614±4016	19526±3766	19027±6250	30257±5077	26708±20702	1.62626	NS	2.18091	NS	0.557359	NS	2.99087	0.0131632	2.95353	0.0324231	3.62271	0.00499015	3.44271	NS
AT4G18800.1	AT4G18800	6737±1875	11815±7387	14512±5534	5229±3499	16553±1884	15304±2883	21675±2919	17605±8263	0.81037	NS	1.10694	NS	-0.365625	NS	1.2968	0.00776761	1.18361	0.0244038	1.68575	0.00499015	1.38567	NS
AT3G05560.2	AT3G05560	360542±19901	571394±102106	543424±93307	505345±121736	594069±40220	633102±57105	550410±40294	496711±48591	0.664318	NS	0.59191	NS	0.487103	NS	0.720463	0.00295384	0.81227	0.00615748	0.61034	0.00518756	0.462238	NS
AT1G07310.1	AT1G07310	32310±1684	38713±9388	37351±12490	29559±5994	51343±5592	42503±5105	51081±4132	55153±9431	0.260833	NS	0.209169	NS	-0.128379	NS	0.668179	0.0113751	0.395553	NS	0.660773	0.00527774	0.771437	0.0391301
ATCG00710.1	ATCG00710	1064±840	4799±1694	3570±1783	2625±1450	3879±856	5128±1469	5256±540	3219±1534	2.17338	NS	1.74637	NS	1.30294	NS	1.86642	0.0282556	2.26886	0.0270977	2.30452	0.00528163	1.59707	NS
AT2G21470.2	AT2G21470	53077±7755	142790±103626	226297±123047	81890±36423	182699±31227	207259±69221	178892±30081	129457±72076	1.42773	NS	2.09205	NS	0.6256	NS	1.7833	0.00602063	1.96526	0.0332608	1.75291	0.00594456	1.2863	NS
AT1G08130.1	AT1G08130	2084±1358	13613±12226	17820±13175	19884±17718	41744±3353	52334±3521	42792±10043	29391±18269	2.70728	NS	3.09572	NS	3.25386	NS	4.32377	0.000522995	4.64996	0.000268203	4.35954	0.00606258	3.81758	NS
AT1G80560.1	AT1G80560	102005±6150	116241±8876	131227±23090	96753±19524	159266±23390	186541±52822	182825±19499	175033±29845	0.188479	NS	0.363423	NS	-0.0762715	NS	0.642797	0.0276226	0.870842	NS	0.841818	0.00645031	0.778978	0.0388845
AT4G02010.1	AT4G02010	40756±2123	52667±6591	58685±18134	115134±40463	74376±10372	61982±21749	71928±7872	68153±37927	0.369898	NS	0.525988	NS	1.49823	0.0497395	0.867819	0.0124468	0.604847	NS	0.81954	0.0069667	0.741769	NS
AT5G24165.1	AT5G24165	13983±3336	146643±93549	185196±97194	70680±35166	169463±26722	159489±31867	147746±35917	145140±85166	3.39054	NS	3.72728	NS	2.3376	NS	3.59919	0.00221963	3.51168	0.00615748	3.40134	0.00768471	3.37567	NS
AT3G08840.7	AT3G08840	1576±877	7636±1658	4907±2533	2883±1744	7161±3032	7041±2446	7713±1403	4278±3962	2.27638	0.0219203	1.63844	NS	0.87102	NS	2.18364	NS	2.15929	0.0381358	2.29083	0.00768471	1.44044	NS
AT5G02570.1	AT5G02570	5929±3581	21550±9786	18300±7648	15242±5824	31357±4235	40271±8056	32677±6454	36261±15077	1.86183	NS	1.62595	NS	1.36221	NS	2.40292	0.00431922	2.76386	0.00795456	2.46242	0.00821576	2.61254	NS
AT4G22530.1	AT4G22530	4914±407	4387±3360	3741±1735	9539±2372	3667±718	2104±1459	867±1047	2675±2977	-0.16371	NS	-0.393391	NS	0.956764	0.0444202	-0.422443	NS	-1.22375	NS	-2.50263	0.00836986	-0.877114	NS
AT4G12340.1	AT4G12340	9699±1746	21365±1636	17485±2493	15107±4473	18471±5334	16915±4818	16642±852	19512±5860	1.13926	0.0073081	0.850161	0.0484525	0.639255	NS	0.929307	NS	0.802305	NS	0.778903	0.00861149	1.00843	NS
AT3G22845.1	AT3G22845	7431±1020	21019±8014	21866±6277	15481±6687	21815±1650	23430±4135	20313±3533	18839±6467	1.50004	NS	1.55706	NS	1.05885	NS	1.55366	0.00120686	1.6567	0.00865924	1.45076	0.00917201	1.34209	NS
AT5G23880.1	AT5G23880	7457±3508	12456±8222	16974±5417	9452±7928	20780±3813	19015±2204	21832±2160	20535±9225	0.740129	NS	1.18659	NS	0.341915	NS	1.47841	0.0219556	1.3504	0.0179694	1.54967	0.00919424	1.46131	NS
AT1G14400.2	AT1G14400	4217±1086	7708±4969	10336±4046	8404±1046	8368±2241	11389±2425	11511±1833	8597±2755	0.870254	NS	1.29341	NS	0.994935	0.0159019	0.988782	NS	1.43344	0.0198627	1.44871	0.00947623	1.02771	NS
AT3G12260.1	AT3G12260	53569±3048	68986±6351	79171±9323	84014±8248	81731±25762	86181±9681	81888±7852	85697±18793	0.364912	NS	0.563573	NS	0.649232	0.00882073	0.609482	NS	0.685982	0.0127124	0.612254	0.0100342	0.677857	NS
AT2G35860.1	AT2G35860	8127±1968	12185±5650	15918±3690	14611±6137	17364±4061	16630±1311	16539±1594	13364±7328	0.584263	NS	0.969764	NS	0.84616	NS	1.09522	0.0389549	1.03291	0.00968586	1.02502	0.0104791	0.717456	NS
AT5G45520.1	AT5G45520	9830±946	48914±38445	56898±29411	49523±33722	101383±47620	70391±23363	83463±22383	48162±26376	2.31497	NS	2.5331	NS	2.33284	NS	3.36646	0.0459004	2.84011	0.0220624	3.08586	0.0108077	2.29263	NS
AT1G13980.1	AT1G13980	21±37	1163±987	1910±858	1523±1499	2133±501	2559±1312	2701±818	1234±742	5.74203	NS	6.45722	NS	6.13027	NS	6.61627	0.00533794	6.87878	0.0479188	6.9568	0.0109122	5.82735	NS
AT1G77590.1	AT1G77590	12032±3066	24824±8354	23769±4100	18046±6775	18244±853	26976±3073	26849±3378	27203±6607	1.04478	NS	0.98214	NS	0.584695	NS	0.600453	0.0439046	1.16473	0.0106131	1.15788	0.0111154	1.1768	NS
AT2G03430.1	AT2G03430	21418±3459	34798±7047	44994±11992	46207±12291	44002±11929	48646±12960	44536±6330	48447±12511	0.700192	NS	1.07091	NS	1.10929	0.0433702	1.03875	NS	1.18348	0.0420601	1.05615	0.0117178	1.17757	NS
AT2G47980.1	AT2G47980	17775±2620	22739±4326	38258±12768	26497±9795	27630±4270	35814±5429	33057±3987	25336±13495	0.355321	NS	1.10591	NS	0.576011	NS	0.636404	0.0431384	1.01068	0.015088	0.895106	0.0117178	0.511337	NS
AT4G31790.1	AT4G31790	47700±7413	71568±15586	59138±18840	49241±23961	121199±23981	124258±20765	120428±21899	136343±41650	0.585321	NS	0.310103	NS	0.0458776	NS	1.34532	0.0154781	1.38128	0.0103931	1.33611	0.0120064	1.51517	NS
AT5G02560.2	AT5G02560	7670±2176	12064±4738	16147±6904	11822±3260	12749±9657	24235±7042	21490±3861	19712±4552	0.653428	NS	1.07395	NS	0.62415	NS	0.733134	NS	1.65976	0.0319515	1.48637	0.0123413	1.36178	0.0391301
AT3G20790.1	AT3G20790	31925±1943	40236±10747	45950±14540	35543±3676	50742±9410	67190±15864	53562±6672	47968±10792	0.333793	NS	0.525369	NS	0.154851	NS	0.668469	0.0436547	1.07354	0.0335573	0.746511	0.0123601	0.587372	NS
AT5G51550.1	AT5G51550	2534±2211	7379±3814	8556±4975	6861±2010	9197±1261	13669±3866	11899±2058	6949±2167	1.54182	NS	1.75524	NS	1.43676	NS	1.85949	0.0208645	2.43117	0.0244038	2.23105	0.0125042	1.45519	NS
AT1G56220.1	AT1G56220	34659±7786	56815±16825	59168±17608	82791±26109	64800±10420	59077±6091	66375±6794	55101±11086	0.713019	NS	0.771579	NS	1.25622	NS	0.902743	0.0289383	0.769347	0.0250768	0.937392	0.012963	0.668838	NS
AT2G16570.1	AT2G16570	117316±10268	140448±27704	176638±40617	103323±12870	176846±24687	192715±32563	200770±25649	171844±75656	0.259641	NS	0.590395	NS	-0.183227	NS	0.592099	0.0319457	0.716069	0.0335036	0.775146	0.0136941	0.550699	NS
AT5G12080.1	AT5G12080	0±0	277±47	527±613	235±148	653±288	125±217	890±295	196±199	22.141	0.00583054	23.0682	NS	21.9037	NS	23.3767	0.0306169	20.9997	NS	23.8233	0.0138245	21.6416	NS
AT3G44330.1	AT3G44330	61405±21681	85598±42760	154980±60719	106131±55166	198913±46163	188114±28337	221218±48567	78395±31903	0.479219	NS	1.33565	NS	0.789413	NS	1.6957	0.0193491	1.61516	0.00990053	1.84903	0.013845	0.352394	NS
AT3G50370.2	AT3G50370	11583±2656	32942±10290	36536±17204	34116±12354	56147±9022	49916±13181	52525±13414	34147±14965	1.50781	NS	1.65719	NS	1.55835	NS	2.2771	0.0039367	2.10738	0.0169426	2.1809	0.0139872	1.55965	NS
AT1G63300.1	AT1G63300	10645±879	15905±1847	14813±3809	27958±4710	20189±3754	17537±5261	18226±2388	15553±5965	0.579289	NS	0.476656	NS	1.39302	0.00756576	0.923354	0.0238246	0.720171	NS	0.775795	0.014274	0.546978	NS
AT2G33530.1	AT2G33530	7840±1620	14467±3507	12462±3740	17724±4487	15921±1802	10134±6498	13698±1116	16182±6152	0.883832	NS	0.668553	NS	1.17672	0.0369178	1.02199	0.0106302	0.370319	NS	0.805011	0.014274	1.04542	NS
AT1G23860.1	AT1G23860	937±513	4325±1244	8778±5096	5280±2427	6545±3431	13325±8879	7077±2020	8943±1264	2.20689	0.0370924	3.22788	NS	2.49457	NS	2.80445	NS	3.82998	NS	2.91711	0.014671	3.25474	0.00580113
AT4G11650.1	AT4G11650	46670±4011	48333±7239	38330±7594	78465±16074	38502±3492	35675±7207	29149±4401	37178±13029	0.0505036	NS	-0.284032	NS	0.749548	0.0445729	-0.277561	NS	-0.38758	NS	-0.679032	0.014671	-0.328042	NS
AT3G60600.1	AT3G60600	70035±3646	88308±12739	107917±11336	99691±19350	114185±16112	87637±5728	105576±11533	86593±8754	0.334468	NS	0.623775	0.0294063	0.509377	NS	0.705224	0.0198186	0.323464	NS	0.592125	0.0147158	0.306179	NS
AT1G49760.1	AT1G49760	661763±119608	1062248±75838	993149±89498	982848±55102	981969±66790	962970±151467	1057944±63715	1119432±139495	0.682734	0.0292849	0.585694	NS	0.570654	NS	0.569362	NS	0.541175	NS	0.676876	0.0150021	0.75838	0.0355999
AT4G34640.1	AT4G34640	7977±3161	18608±1570	11033±5689	10137±5175	15475±1295	15009±4310	18973±2062	15167±1941	1.22201	0.0254108	0.467959	NS	0.345681	NS	0.955989	0.0329128	0.911896	NS	1.25003	0.0150646	0.92702	NS
AT1G08480.1	AT1G08480	39703±4079	59204±7215	58500±1853	77869±12544	63971±13382	65500±5036	67234±8614	68236±22239	0.576459	NS	0.559188	NS	0.971789	0.0141938	0.68816	NS	0.722243	0.00782479	0.759943	0.0154989	0.781285	NS
AT1G05890.2	AT1G05890	1673±1038	44522±30763	48810±17769	39484±27000	29697±16837	62807±28725	51077±17115	28399±23454	4.73364	NS	4.8663	0.0456056	4.56039	NS	4.14943	NS	5.23003	0.0371881	4.93179	0.0155818	4.08498	NS
AT5G14240.1	AT5G14240	91604±4740	114361±10455	120394±8377	181417±20920	177190±16959	132363±19913	159961±23347	142105±29488	0.320115	NS	0.394285	NS	0.985834	0.00517613	0.951814	0.00361582	0.531025	NS	0.804245	0.0158604	0.633476	NS
AT1G05010.1	AT1G05010	135838±1690	154152±14310	192541±40139	186127±37549	282594±46443	245986±10021	288952±53423	311771±115710	0.18247	NS	0.503279	NS	0.454397	NS	1.05684	0.0127309	0.856688	0.000331391	1.08894	0.0159436	1.1986	NS
AT5G49830.2	AT5G49830	1492±596	14143±6736	12782±6197	13202±7643	16253±3746	11718±5725	17223±5472	16491±4454	3.24435	NS	3.09842	NS	3.14504	NS	3.44497	0.00666864	2.97302	NS	3.52859	0.0159993	3.46594	0.0192131
AT3G17210.2	AT3G17210	142760±8556	181919±17941	212644±49533	195014±32850	274717±76443	323213±65286	420305±96833	352761±85794	0.349701	NS	0.574845	NS	0.449986	NS	0.944355	NS	1.17889	0.0190821	1.55784	0.0160281	1.3051	0.037368
AT2G38730.1	AT2G38730	9794±853	22121±7766	17699±5482	26217±16091	25731±7717	39131±14538	25442±5450	22792±6123	1.17534	NS	0.853644	NS	1.42044	NS	1.39341	0.038778	1.99822	0.042932	1.37713	0.0164652	1.21849	NS
AT3G13772.1	AT3G13772	2211±513	5947±2423	5286±1263	5787±1702	6930±3896	7434±2024	8402±2133	5127±1372	1.42731	NS	1.25748	NS	1.38795	0.0393911	1.64804	NS	1.74923	0.0244038	1.92585	0.0166422	1.21337	NS
AT3G22630.1	AT3G22630	38879±18992	103481±40663	101137±26479	73649±24231	118640±18576	125950±26906	112240±17813	75084±27037	1.4123	NS	1.37924	NS	0.921657	NS	1.60951	0.0144768	1.69577	0.0209282	1.52951	0.0166995	0.949504	NS
AT4G21980.2	AT4G21980	1583±1168	5900±3418	5761±3462	6313±3672	9219±890	6206±1664	7006±1538	6509±4049	1.89773	NS	1.86335	NS	1.9953	NS	2.54159	0.00295384	1.97063	0.0311116	2.1456	0.01688	2.03937	NS
AT2G26800.4	AT2G26800	1690±283	2237±378	3250±691	3759±1029	3025±694	3002±172	4567±995	2976±587	0.404164	NS	0.943129	NS	1.15303	0.0435719	0.839561	NS	0.828273	0.00791389	1.43389	0.0175116	0.815854	NS
AT2G30200.1	AT2G30200	570154±99464	858164±176136	1068066±368988	708124±67738	1100461±203678	1042978±208456	1123675±174347	890232±261486	0.589903	NS	0.905577	NS	0.312652	NS	0.948685	0.0283197	0.871286	0.0410457	0.978802	0.017835	0.642831	NS
AT3G22860.1	AT3G22860	29916±4443	41365±2859	38423±5158	37057±3594	45825±5926	58702±9110	51348±6515	53198±20527	0.467467	NS	0.361013	NS	0.308815	NS	0.615186	0.0342809	0.972451	0.0171711	0.779377	0.0183651	0.830431	NS
AT4G39820.2	AT4G39820	27983±16952	82370±57119	134332±68997	19325±23967	126053±41631	147210±33374	154072±43856	111701±85195	1.55755	NS	2.26315	NS	-0.534065	NS	2.17138	0.0333214	2.39522	0.0129338	2.46096	0.0189551	1.99699	NS
AT1G21690.3	AT1G21690	5119±726	7479±1838	7710±1392	6004±3507	7830±2305	9924±1737	10527±1886	8649±1364	0.546854	NS	0.590795	NS	0.22999	NS	0.613018	NS	0.954919	0.0229694	1.04003	0.0189551	0.7565	0.0425731
AT5G44380.2	AT5G44380	36197±23425	171939±86772	221571±137423	107575±41441	290672±84796	339804±147951	270158±84302	253069±143999	2.24793	NS	2.61379	NS	1.57137	NS	3.00542	0.0160379	3.23073	0.0421977	2.89983	0.0189551	2.80555	NS
AT1G47960.1	AT1G47960	83767±7337	128308±13385	118076±17028	108927±4100	126692±23208	147928±30468	140338±19999	147086±41286	0.615153	0.028087	0.495259	NS	0.378906	NS	0.596861	NS	0.820435	0.0410457	0.74445	0.0193633	0.812199	NS
AT5G49770.1	AT5G49770	0±0	720±1248	2361±2370	2093±2180	7200±6180	11013±2601	13860±5238	18068±5833	23.5186	NS	25.2306	NS	25.0563	NS	26.8387	NS	27.4518	0.00682741	27.7836	0.0195505	28.1661	0.0230006
AT2G32910.1	AT2G32910	1526±426	4467±1528	3990±2645	3498±1117	4983±1413	7640±2464	5238±1365	3973±1241	1.54945	NS	1.38688	NS	1.19682	NS	1.70733	0.0282859	2.32387	0.0257325	1.77929	0.0206598	1.38065	NS
AT1G28200.1	AT1G28200	200847±43066	233704±34569	211983±23855	101334±24274	181913±18399	320192±129025	342603±34551	255101±49386	0.218584	NS	0.0778512	NS	-0.986977	0.0393303	-0.142845	NS	0.67284	NS	0.770442	0.0213527	0.344971	NS
AT5G46070.1	AT5G46070	176122±33548	190841±30853	191864±33136	95076±26644	144206±9801	258065±97462	287385±27671	200537±57990	0.115799	NS	0.12351	NS	-0.889408	0.0465488	-0.288435	NS	0.551159	NS	0.70641	0.0214051	0.187299	NS
AT1G21080.3	AT1G21080	38933±4007	63155±16947	52619±14467	42970±13555	65107±3001	67482±13569	62643±8445	54941±14324	0.69788	NS	0.434567	NS	0.142315	NS	0.741798	0.00292367	0.793484	0.0428897	0.68614	0.0217663	0.496861	NS
AT4G16500.2	AT4G16500	25500±2773	39173±7814	30302±7149	47333±3157	35021±3508	42403±3204	46997±8253	32855±5843	0.619353	NS	0.248934	NS	0.892345	0.003084	0.457725	NS	0.733656	0.00782174	0.882068	0.0234806	0.365624	NS
AT1G09570.3	AT1G09570	1351±1421	2084±2174	1490±1570	4040±2397	4873±3224	5902±1516	5494±907	7582±446	0.625533	NS	0.141549	NS	1.58036	NS	1.85088	NS	2.12717	0.0345025	2.02377	0.0238314	2.48851	0.0116442
AT4G29130.1	AT4G29130	26384±7933	56535±18111	39609±12413	36635±5005	50294±7286	72542±7050	71875±16922	57345±13148	1.09946	NS	0.586153	NS	0.473556	NS	0.930699	0.0321066	1.45914	0.00652492	1.44581	0.0243141	1.11999	NS
AT1G29690.1	AT1G29690	38660±7605	49185±12183	75812±11825	29536±7036	66004±10202	50766±15924	68189±9613	60911±19408	0.347364	NS	0.971559	0.0456056	-0.388358	NS	0.77169	0.0342809	0.39301	NS	0.818685	0.0251212	0.655847	NS
AT4G02510.4	AT4G02510	28246±7189	41171±8321	42762±5066	24773±4981	46268±4001	64442±14945	53250±7598	46207±10243	0.543563	NS	0.598257	NS	-0.189281	NS	0.71195	0.0330431	1.18993	0.0348274	0.914709	0.0255455	0.710045	NS
AT3G27530.1	AT3G27530	47280±6102	113336±8647	98772±28630	93400±22181	72687±34722	82700±25426	108577±24920	83984±27577	1.26129	0.00569388	1.06287	NS	0.98218	0.0398213	0.620463	NS	0.806653	NS	1.19941	0.0255558	0.828873	NS
AT4G27500.1	AT4G27500	99372±9921	132117±17735	172759±38003	133901±20075	185115±40531	172016±45806	165516±25974	185929±36164	0.410902	NS	0.797845	NS	0.430256	NS	0.897513	0.0387332	0.791627	NS	0.736058	0.0258722	0.903843	0.0419557
AT1G71170.1	AT1G71170	13197±1145	24534±5811	24662±9553	22934±2994	27123±1991	29443±11715	31527±7795	20912±7586	0.894592	NS	0.902104	NS	0.797296	0.0122369	1.03933	0.00186733	1.15771	NS	1.25639	0.0273529	0.664169	NS
AT3G13800.4	AT3G13800	769±875	23937±17312	29036±21295	23472±12508	39729±7699	45120±20105	37104±15718	38909±21350	4.96011	NS	5.23871	NS	4.93185	NS	5.69106	0.00332123	5.87464	0.0336287	5.59246	0.0279161	5.66098	NS
AT1G04080.3	AT1G04080	30248±14564	58527±4515	56880±18436	71522±11725	51170±10970	57815±2805	65123±4317	79080±6185	0.952249	NS	0.911068	NS	1.24153	0.0310621	0.758435	NS	0.93459	NS	1.10631	0.0283656	1.38646	0.0231452
AT1G21630.4	AT1G21630	40966±11452	103665±43652	89443±33802	80062±38008	135732±38187	112944±31784	115227±30408	83572±26497	1.3394	NS	1.12652	NS	0.966676	NS	1.72824	0.0272423	1.46308	0.0369789	1.49196	0.028758	1.02857	NS
AT5G20280.1	AT5G20280	64280±8704	117233±24903	166576±62973	85827±33036	249160±84754	204312±31717	281156±95398	186562±109647	0.866929	NS	1.37373	NS	0.417051	NS	1.95462	0.033739	1.66832	0.00675563	2.12892	0.0297	1.53721	NS
AT3G22980.2	AT3G22980	2477±428	3400±772	3515±406	3704±732	3924±209	4476±984	4380±737	4632±763	0.456814	NS	0.504936	NS	0.580489	NS	0.663582	0.014261	0.853308	NS	0.822296	0.031012	0.902963	0.0367631
AT4G14630.1	AT4G14630	23358±4222	41960±10294	37491±10491	18804±4529	48895±10948	61134±18771	56321±14192	38587±7751	0.845093	NS	0.682608	NS	-0.312888	NS	1.06575	0.033539	1.38803	0.0457546	1.26973	0.0311773	0.72418	NS
AT3G54840.1	AT3G54840	25369±3028	47936±24991	70973±32264	25287±9169	94292±27590	95894±26745	98333±32635	81621±61982	0.918017	NS	1.4842	NS	-0.00466563	NS	1.89406	0.0236051	1.91836	0.0213247	1.95459	0.0311773	1.68585	NS
AT4G39260.1	AT4G39260	784324±38532	1121947±180994	1468735±390259	842307±56669	1412565±270407	2027781±574623	1580516±359469	1709236±848886	0.516483	NS	0.905053	NS	0.102896	NS	0.848796	0.0292609	1.37038	0.0357542	1.01087	0.0323349	1.12383	NS
AT5G22330.1	AT5G22330	31959±8480	48515±3289	47434±7301	48630±10420	54217±3156	60425±6158	51429±2581	61646±15318	0.602184	NS	0.569689	NS	0.605596	NS	0.762504	0.0242138	0.918901	0.0194721	0.686326	0.0326144	0.947751	NS
AT1G25420.1	AT1G25420	7790±3920	13288±5427	18394±11078	5431±1931	17521±2817	26881±8968	21307±4825	22550±14095	0.770511	NS	1.2396	NS	-0.520202	NS	1.16945	0.040422	1.78689	0.0467042	1.45168	0.0333015	1.53344	NS
AT5G66120.2	AT5G66120	809623±47145	992179±284587	1148321±157522	953821±196472	1350403±237816	1443001±222969	1451163±292933	1695563±592097	0.293349	NS	0.504203	NS	0.236468	NS	0.738068	0.0317866	0.83375	0.0180593	0.841887	0.0338982	1.06644	NS
AT1G20970.1	AT1G20970	2928±1010	6380±4968	7697±3710	5751±4382	8048±1728	13174±800	15351±5706	9785±4049	1.12359	NS	1.39428	NS	0.973789	NS	1.45855	0.0221618	2.16954	0.001137	2.39014	0.0349437	1.74047	NS
AT3G21160.1	AT3G21160	5519±2828	14408±6450	25170±12345	12152±5096	30769±9783	27523±9343	30904±11668	25495±19022	1.38431	NS	2.18911	NS	1.13861	NS	2.47886	0.0236843	2.31805	0.0317772	2.4852	0.0365281	2.20761	NS
AT5G54580.1	AT5G54580	6002±2004	11012±2461	15407±5111	19044±5742	35266±18888	23774±5126	35565±13846	53698±27960	0.875565	NS	1.36005	NS	1.66574	0.033373	2.55468	NS	1.98583	0.0124925	2.56686	0.036559	3.16128	NS
AT1G67680.1	AT1G67680	33299±4745	54018±16225	55927±17240	57347±15387	66472±6350	63426±7412	57819±10646	48792±7641	0.697923	NS	0.748042	NS	0.784201	NS	0.99723	0.00536143	0.929562	0.0107771	0.796047	0.0369935	0.551137	NS
AT1G75780.1	AT1G75780	60612±5184	122709±57383	161865±59020	74090±15978	182768±15986	169735±48526	179284±56533	166431±89885	1.01757	NS	1.41712	NS	0.289675	NS	1.59234	0.00120686	1.48561	0.0324231	1.56457	0.0374406	1.45725	NS
AT4G35860.1	AT4G35860	850±1472	8804±595	4600±2126	5650±1693	4656±1572	4868±1773	4074±488	3275±2394	3.37263	0.0073081	2.43605	NS	2.73276	0.0335721	2.45353	NS	2.51779	NS	2.26119	0.0378833	1.94618	NS
AT2G47000.1	AT2G47000	18321±6326	31152±2066	28205±2908	32466±5421	32539±2198	38226±4254	37996±7087	31794±5178	0.765793	NS	0.622446	NS	0.825412	NS	0.828647	0.0356055	1.06101	0.0214749	1.05232	0.0384006	0.795241	NS
AT1G71750.2	AT1G71750	1613±848	3623±1772	4548±2279	3993±1705	7022±2631	6881±1322	7632±2859	5306±2445	1.16673	NS	1.49464	NS	1.30704	NS	2.12144	0.0437702	2.09201	0.0114807	2.24155	0.0413166	1.71722	NS
AT5G57250.1	AT5G57250	9741±1172	8093±1471	10290±4087	5276±549	12846±3946	12816±3836	18482±4190	11837±9661	-0.26739	NS	0.0790796	NS	-0.884623	0.0088424	0.399044	NS	0.395768	NS	0.923886	0.0415787	0.28103	NS
AT1G69510.2	AT1G69510	149517±24472	245749±72434	295455±65623	170234±59905	258713±44116	315392±31498	271468±55586	192619±72954	0.716876	NS	0.982628	NS	0.187209	NS	0.791042	0.0338879	1.07683	0.00702001	0.860468	0.0415787	0.365438	NS
AT5G16680.1	AT5G16680	5977±1447	8814±2259	3084±2415	11160±1185	2924±2641	2343±2588	2073±1301	5545±5068	0.560419	NS	-0.9543	NS	0.900896	0.0159309	-1.03123	NS	-1.3506	NS	-1.52726	0.0416965	-0.108111	NS
AT3G61050.2	AT3G61050	21221±2755	35692±12632	41204±16632	21959±14399	49136±12554	49754±10818	54934±16622	36325±18958	0.750087	NS	0.957268	NS	0.0492913	NS	1.21125	0.033739	1.22927	0.0228158	1.37217	0.0419638	0.775438	NS
AT4G28060.1	AT4G28060	8850±2904	16110±3189	22008±2519	20379±2896	12563±3475	11679±4809	14758±661	13111±4735	0.864261	NS	1.31428	0.0243249	1.20339	0.0154362	0.505525	NS	0.400207	NS	0.737832	0.0430983	0.567118	NS
AT1G26560.1	AT1G26560	10580±2596	8824±819	5529±4035	21677±4407	3991±5588	7252±6644	4558±1584	10104±6508	-0.26179	NS	-0.936213	NS	1.03473	0.0324974	-1.40637	NS	-0.544832	NS	-1.21474	0.0433426	-0.066433	NS
AT4G35360.1	AT4G35360	12065±2110	22402±5665	23745±8859	18231±3871	27590±4202	29248±5897	29210±8489	29835±8783	0.892796	NS	0.976794	NS	0.595625	NS	1.19334	0.0109494	1.27753	0.0190407	1.27564	0.0445869	1.30618	NS
AT5G43780.1	AT5G43780	58266±5257	180297±163338	251781±173490	205189±133127	337751±125409	469252±76559	385416±167818	285286±195014	1.62964	NS	2.11143	NS	1.81621	NS	2.53522	0.0319457	3.00962	0.0038523	2.72568	0.0451181	2.29167	NS
AT1G80360.4	AT1G80360	34349±4790	76028±33580	83211±36960	75360±7160	86787±13870	69360±18459	73960±20148	56124±19075	1.14623	NS	1.27648	NS	1.13351	0.00410062	1.33718	0.00867952	1.01381	NS	1.10645	0.047191	0.708309	NS
AT5G47780.1	AT5G47780	5485±1427	8707±1035	10678±2257	12521±1849	11636±2406	10582±4308	9620±1637	8744±1659	0.666764	NS	0.961113	NS	1.19088	0.0125037	1.08512	0.0328085	0.948115	NS	0.810593	0.0477063	0.672827	NS
AT5G03170.1	AT5G03170	578±656	5792±3799	3413±2545	3090±3407	9944±3257	7781±3551	10014±4919	19625±11898	3.32281	NS	2.55969	NS	2.41662	NS	4.10248	0.0173584	3.74856	0.0438539	4.11265	0.0479164	5.08327	NS
AT2G26100.1	AT2G26100	106±84	789±460	831±469	246±101	1234±579	1109±333	898±408	1067±741	2.88464	NS	2.96025	NS	1.20356	NS	3.52939	0.0455366	3.3757	0.0160406	3.07117	0.0481742	3.32038	NS
AT5G05170.1	AT5G05170	275±346	3785±2410	3657±2177	3119±1734	4532±582	6202±2087	5320±2659	2852±1954	3.77914	NS	3.72965	NS	3.5002	NS	4.03915	0.00170609	4.49168	0.0177628	4.27025	0.0494011	3.371	NS
AT1G32360.1	AT1G32360	4491±1567	8021±1554	11319±1756	7339±2637	10278±2693	12651±5178	13095±4324	14142±3965	0.836838	NS	1.3337	0.0383978	0.708516	NS	1.19441	0.0498416	1.4941	NS	1.54388	NS	1.65484	0.0434343
AT5G43850.1	AT5G43850	5603±1422	13645±3656	15107±4862	19064±5826	14937±4741	13860±3338	11210±2675	8330±4087	1.28396	NS	1.43083	NS	1.76639	0.0297797	1.41449	0.04816	1.30655	0.0311116	1.00041	NS	0.571977	NS
AT3G28770.1	AT3G28770	4252±2107	9670±2782	8515±2252	16276±4965	9966±1604	8390±2001	9330±1770	13010±2369	1.18533	NS	1.00193	NS	1.93652	0.0300489	1.22883	0.0340819	0.980505	NS	1.13368	NS	1.61338	0.028505
AT4G13200.1	AT4G13200	4590±2723	13200±1693	7876±4712	21427±7896	12256±5707	10484±1266	10775±2047	9635±1549	1.52384	0.0322044	0.7788	NS	2.22267	0.039281	1.41674	NS	1.19144	0.0457799	1.23101	NS	1.06968	NS
AT3G51250.1	AT3G51250	982±204	1412±1083	2076±981	6228±1105	4332±1913	3385±894	4339±1907	4037±1329	0.523476	NS	1.07926	NS	2.66396	0.00438715	2.14028	NS	1.7843	0.0213616	2.14249	NS	2.03847	0.0430048
AT2G28290.5	AT2G28290	11110±3932	20412±5849	36629±9292	15199±4480	34896±2993	44750±5602	32099±11377	45059±23044	0.877502	NS	1.72107	0.0484525	0.45205	NS	1.65113	0.00374797	2.00995	0.00475508	1.53058	NS	2.01987	NS
AT3G59500.2	AT3G59500	0±0	1632±783	885±855	590±399	2240±985	1368±416	836±481	1081±333	24.6978	NS	23.8155	NS	23.2308	NS	25.1544	0.0301746	24.4428	0.01213	23.7333	NS	24.1034	0.0208551
AT5G14800.1	AT5G14800	96629±20860	134618±16043	158497±13642	174839±32287	176542±26854	157908±16706	153445±26157	142776±25459	0.478336	NS	0.713921	NS	0.855496	0.0385427	0.869483	0.0281426	0.708554	0.0305539	0.667192	NS	0.563223	NS
AT2G22795.2	AT2G22795	0±0	200±91	153±144	354±106	173±83	147±44	103±61	171±107	21.6716	NS	21.2845	NS	22.4951	0.00960481	21.4639	0.0378645	21.2328	0.0115566	20.7119	NS	21.4432	NS
AT1G33360.1	AT1G33360	253±63	3620±3064	4906±3200	9256±1502	6775±2785	3008±2816	5908±3456	4870±2061	3.83751	NS	4.27585	NS	5.19166	0.00213877	4.74147	0.0282859	3.57009	NS	4.54408	NS	4.26526	0.0446801
AT5G66470.2	AT5G66470	9279±5612	35815±21265	50992±24475	45949±26657	101304±26385	141968±50530	199505±116170	247065±95127	1.94839	NS	2.4581	NS	2.30788	NS	3.44845	0.00981371	3.93532	0.0214749	4.42618	NS	4.73464	0.0355999
AT1G08970.1	AT1G08970	33198±2917	44317±2289	49941±14257	127037±53720	79291±20427	56950±6578	55778±13569	62127±8677	0.416755	NS	0.589109	NS	1.93606	NS	1.25605	0.0317866	0.778586	0.0119126	0.748593	NS	0.904114	0.0223367
AT5G37850.1	AT5G37850	13235±1644	22348±8135	19148±3378	23770±2980	22863±5846	28809±5196	27003±8355	26572±5424	0.75571	NS	0.532818	NS	0.844752	0.0116049	0.788596	NS	1.12208	0.016851	1.0287	NS	1.00552	0.0404765
AT2G45330.1	AT2G45330	61±62	403±27	310±216	466±639	695±193	809±309	724±411	705±301	2.70428	0.0073081	2.32635	NS	2.91466	NS	3.49005	0.0131632	3.70937	0.0280155	3.54977	NS	3.51155	NS
AT3G20970.1	AT3G20970	22332±915	30601±2987	32089±5674	38966±4875	32695±2105	39176±7425	38757±10298	46564±8479	0.454439	NS	0.522927	NS	0.803062	0.00941861	0.549924	NS	0.810846	0.0318309	0.795325	NS	1.06009	0.0269242
AT1G77670.1	AT1G77670	19385±2728	30962±786	32169±7651	23765±2975	33378±4345	42994±5879	34304±9078	28764±7687	0.675592	0.0109115	0.730729	NS	0.293914	NS	0.783976	0.0188335	1.1492	0.00933869	0.82346	NS	0.569317	NS
AT5G62550.1	AT5G62550	23840±6050	46202±5209	39403±3125	43316±6229	37832±8463	37406±12497	43932±11361	48104±6179	0.954576	0.0295199	0.724925	NS	0.861509	0.0297797	0.66625	NS	0.649891	NS	0.881887	NS	1.01277	0.0274538
AT5G55910.2	AT5G55910	0±0	709±178	360±216	992±377	864±310	943±1063	1825±1185	2085±1113	23.4964	0.0122925	22.5172	NS	23.9802	0.0190016	23.7807	0.0178481	23.9062	NS	24.859	NS	25.0513	NS
AT3G01590.2	AT3G01590	3199±564	6855±3062	5514±2726	12334±883	6239±1365	7423±1739	5679±1517	5651±1449	1.09949	NS	0.785421	NS	1.94684	0.00081877	0.963583	0.0387	1.2142	0.0299359	0.827908	NS	0.820787	NS
AT4G29480.1	AT4G29480	8707±1416	21143±4024	15876±4486	17941±4717	16502±4109	16655±1139	14519±3577	12033±5505	1.27988	0.028087	0.86657	NS	1.04302	0.0472098	0.9224	NS	0.935706	0.00652492	0.737675	NS	0.466687	NS
AT1G09300.1	AT1G09300	5028±1467	9341±749	12725±3796	16778±1757	14811±3912	15723±8298	14062±5821	20745±11542	0.893603	0.034582	1.33962	NS	1.73848	0.00326764	1.55862	0.0282859	1.64481	NS	1.48371	NS	2.04465	NS
AT1G24100.1	AT1G24100	18629±4372	49392±5644	42258±14187	61553±10057	34942±16706	49093±11989	31592±7424	60238±24253	1.40668	0.00972746	1.18162	NS	1.72422	0.00612518	0.907348	NS	1.3979	0.0274207	0.761967	NS	1.69307	NS
AT1G07370.1	AT1G07370	288432±26255	336505±45813	419893±37774	438269±26053	575320±148684	436038±102568	476152±123721	526499±99555	0.222398	NS	0.541791	NS	0.603588	0.00556933	0.996134	0.0471436	0.596225	NS	0.723191	NS	0.868201	0.0419557
AT5G45620.1	AT5G45620	31452±4260	61153±11336	49016±13690	71955±12384	79902±46780	66484±15197	51431±13152	69453±34899	0.959288	0.040132	0.640118	NS	1.19396	0.0116049	1.34508	NS	1.07986	0.0332172	0.709494	NS	1.14289	NS
AT1G12310.1	AT1G12310	180003±10266	224161±26437	283877±43992	353785±55812	346567±68370	263290±33940	307662±88620	293722±23371	0.316511	NS	0.657244	NS	0.974849	0.0120052	0.945111	0.0259785	0.548629	NS	0.773326	NS	0.706429	0.00951231
AT5G03430.1	AT5G03430	3043±431	4755±901	6583±243	15911±7863	11384±2525	8087±2033	6464±2357	6107±1708	0.643732	NS	1.11306	0.00459987	2.3863	NS	1.90324	0.0113855	1.41004	0.0263312	1.08678	NS	1.00475	NS
AT5G08060.1	AT5G08060	56355±9270	78408±4930	75461±12353	97099±17106	93746±28699	84827±3842	91073±22991	92560±11837	0.476453	NS	0.421172	NS	0.784898	0.0359107	0.734199	NS	0.589975	0.0171964	0.692463	NS	0.715838	0.038663
AT5G01780.2	AT5G01780	4935±2032	9084±4844	14849±1428	18041±1449	14191±2990	12616±6434	13116±5578	9404±3937	0.880195	NS	1.58903	0.0172453	1.86996	0.00299841	1.52362	0.0221618	1.35398	NS	1.41	NS	0.930129	NS
AT2G27550.1	AT2G27550	2513±736	7405±1960	7681±3235	8963±2644	9270±2777	6884±3992	9407±5120	5202±2937	1.55895	0.0454932	1.61162	NS	1.83431	0.0262627	1.88302	0.0280922	1.45362	NS	1.90416	NS	1.04939	NS
AT3G44600.1	AT3G44600	11492±2320	14168±2955	22307±3032	13226±5437	22160±2230	22132±8881	22523±8119	19305±2446	0.301974	NS	0.956822	0.0397066	0.202727	NS	0.947278	0.0108069	0.94548	NS	0.970706	NS	0.748281	0.0418799
AT3G54010.1	AT3G54010	24383±2391	39665±8757	46303±3390	47181±4831	43704±4202	45734±12056	38926±10956	45845±14649	0.70199	NS	0.925224	0.00973252	0.952319	0.00517613	0.841889	0.00607019	0.907385	NS	0.674877	NS	0.9109	NS
AT4G18360.4	AT4G18360	13305±4456	37290±7381	19378±2626	46553±3834	20007±5697	24815±778	21051±4185	26710±5864	1.48678	0.0295199	0.542479	NS	1.80688	0.00261871	0.5885	NS	0.899206	0.0231618	0.661915	NS	1.00539	NS
AT4G19640.1	AT4G19640	10078±2253	18199±1756	11039±1639	16214±2426	14295±3841	18211±3608	16249±4496	16054±4504	0.852526	0.0289305	0.131306	NS	0.685976	0.0485809	0.504212	NS	0.853497	0.0494626	0.689065	NS	0.671591	NS
AT2G38710.3	AT2G38710	9813±3598	23178±5005	11505±2960	26901±3190	21852±4607	19159±1062	16138±3744	20696±13481	1.24002	NS	0.229572	NS	1.45492	0.0080661	1.15499	0.0386869	0.965271	0.0244038	0.717695	NS	1.0766	NS
AT2G35780.1	AT2G35780	50092±4804	54566±5104	56329±2121	63478±8057	99998±18376	81931±8182	77812±22818	109448±24271	0.123431	NS	0.169304	NS	0.341684	NS	0.997316	0.020656	0.709815	0.0114807	0.635412	NS	1.12759	0.0388845
AT1G49600.1	AT1G49600	4660±3929	12680±8127	28073±7783	29058±12378	40455±18548	20019±15251	28724±20192	21532±12884	1.44408	NS	2.59065	0.0431918	2.64038	0.0471011	3.11777	0.0480303	2.1028	NS	2.6237	NS	2.20796	NS
AT4G19530.2	AT4G19530	6374±4125	20993±6723	19830±9800	38361±12072	35108±12591	18675±4747	22768±13554	24669±14434	1.71954	NS	1.63726	NS	2.58925	0.0217933	2.4614	0.033756	1.55071	0.0463392	1.83659	NS	1.95228	NS
AT4G20230.2	AT4G20230	0±0	594±234	376±377	1118±206	1195±823	1332±555	894±787	544±546	23.2394	0.0370924	22.5824	NS	24.1525	0.00286398	24.2484	NS	24.4049	0.0270997	23.83	NS	23.1142	NS
AT1G06070.1	AT1G06070	2515±150	1967±289	1716±256	1104±275	3685±1300	4622±698	4811±2069	6616±2594	-0.354916	NS	-0.551566	NS	-1.18763	0.00460427	0.550628	NS	0.877547	0.0155481	0.935568	NS	1.39505	NS
AT3G13490.1	AT3G13490	0±0	205±59	125±125	111±73	271±112	210±85	132±132	38±67	21.7099	0.0190677	20.9981	NS	20.8289	NS	22.109	0.0261756	21.7431	0.0254407	21.079	NS	19.3061	NS
AT3G09440.4	AT3G09440	1310966±142562	2709129±560944	2266862±654415	2175743±775713	2190572±407849	2164235±238002	1779037±191930	1538908±333926	1.0472	0.0424632	0.790067	NS	0.730878	NS	0.740678	0.0395598	0.723227	0.0141018	0.440467	NS	0.231277	NS
AT1G66240.2	AT1G66240	4340±626	6784±796	7024±1707	5920±1479	6599±2137	2789±171	5865±1714	6422±1605	0.644125	0.0426318	0.694384	NS	0.447749	NS	0.604399	NS	-0.638082	0.0273824	0.434154	NS	0.565033	NS
AT3G23590.1	AT3G23590	4917±656	7905±671	11524±1574	8539±3493	9635±5545	8970±1741	7340±2867	8092±2375	0.684825	0.0222214	1.22864	0.0194353	0.796176	NS	0.970316	NS	0.86714	0.0349528	0.57791	NS	0.718491	NS
AT1G22270.1	AT1G22270	99210±22353	158694±10495	158225±49701	241190±11300	142856±4988	216297±49303	125616±42961	166506±32046	0.677691	0.0426318	0.673425	NS	1.28161	0.00261871	0.526004	NS	1.12446	0.0356356	0.340469	NS	0.74702	NS
AT4G26910.1	AT4G26910	56239±3895	70915±3253	110031±19492	104446±51293	114517±13134	93668±18223	81463±30136	99139±21270	0.334535	NS	0.968268	0.0420022	0.893126	NS	1.02592	0.00512695	0.735987	0.0431506	0.534586	NS	0.817888	NS
AT4G09320.1	AT4G09320	1490260±235050	1665838±305990	2881826±233451	3471783±1019188	3257796±711234	2472738±493148	2184298±1007220	2094908±621735	0.160685	NS	0.951419	0.0159039	1.22011	0.0464093	1.12833	0.0279163	0.730545	NS	0.551606	NS	0.491323	NS
AT5G02780.1	AT5G02780	3112±1070	5953±141	4715±1358	7258±1568	7479±1367	6811±1786	4230±3012	7947±2558	0.935916	0.0342351	0.599471	NS	1.22171	0.0321386	1.26509	0.0229948	1.13004	NS	0.443119	NS	1.35255	NS
AT1G52690.2	AT1G52690	78880±27256	303799±193789	63493±4408	306619±105075	24006±2241	144517±37390	80665±18617	63879±10595	1.94538	NS	-0.313052	NS	1.95871	0.035699	-1.71623	0.0409102	0.873507	NS	0.0322939	NS	-0.304318	NS
AT3G26450.1	AT3G26450	34479±4189	62925±8097	49584±13435	67656±16282	61142±11014	52017±14907	45822±6502	43929±2654	0.867926	0.022721	0.524152	NS	0.972502	0.0418188	0.826448	0.0306388	0.593268	NS	0.410321	NS	0.34945	NS
AT4G39200.1	AT4G39200	48637±2800	73606±7914	67432±4387	75825±13073	81656±5304	65995±15912	68391±11216	66555±7811	0.59776	0.0264167	0.471373	NS	0.640624	0.0385427	0.747503	0.00255221	0.440301	NS	0.49174	NS	0.45249	NS
AT5G46030.3	AT5G46030	1233±130	1703±386	1462±97	570±170	2067±234	1508±534	1323±261	1096±906	0.466004	NS	0.246105	NS	-1.11196	0.0116063	0.745255	0.0132131	0.290185	NS	0.101283	NS	-0.169502	NS
AT1G01940.1	AT1G01940	6755±766	6119±1330	4832±691	106527±18088	3768±845	4776±822	4627±968	3971±1344	-0.142689	NS	-0.483344	NS	3.97908	0.00279678	-0.841882	0.0208645	-0.500016	NS	-0.545688	NS	-0.766164	NS
AT5G06760.1	AT5G06760	34601±7773	57765±33234	23032±4436	59514±9179	18810±1464	23970±4253	25401±8488	26775±10406	0.739383	NS	-0.587143	NS	0.782397	0.0369178	-0.879315	0.0412872	-0.529597	NS	-0.445932	NS	-0.369922	NS
AT1G65290.1	AT1G65290	52693±9713	88715±8927	79715±5525	100888±5207	65963±8407	74688±22293	72687±17821	85286±10836	0.751576	0.0311356	0.597242	NS	0.937071	0.0048433	0.324052	NS	0.503275	NS	0.464101	NS	0.694702	0.0446801
AT3G18000.1	AT3G18000	63451±3742	98017±19195	106651±14906	176708±21179	92395±11567	94876±2823	86825±8790	96885±6321	0.627393	NS	0.74919	0.0399138	1.47765	0.00299841	0.54218	NS	0.580408	NS	0.452479	NS	0.610629	0.00944927
AT4G11420.1	AT4G11420	134482±12315	192469±26194	255297±24687	258975±64787	201251±22668	172034±9985	189475±24674	232645±34857	0.517216	NS	0.924766	0.0144154	0.945402	0.0465488	0.581587	NS	0.355285	NS	0.494599	NS	0.79072	0.0307642
AT3G62830.1	AT3G62830	47125±4305	40177±15539	54270±8164	76935±5921	45074±11080	39223±6861	39007±11185	30362±5865	-0.230121	NS	0.203652	NS	0.707138	0.0055468	-0.0642038	NS	-0.264802	NS	-0.272777	NS	-0.634239	0.0419557
AT2G06850.1	AT2G06850	129153±9851	208071±32115	146109±25189	156711±13928	183359±9136	169459±24316	225868±10339	154294±28965	0.687987	0.0449293	0.177961	NS	0.279023	NS	0.505584	NS	0.39185	NS	0.806394	0.00165852	0.256597	NS
AT1G64400.1	AT1G64400	482±97	724±764	932±940	571±426	1349±835	2248±1124	1941±193	1453±430	0.586688	NS	0.949905	NS	0.244578	NS	1.48374	NS	2.22027	NS	2.00828	0.00165852	1.59069	0.0466606
AT4G33090.1	AT4G33090	499820±22662	687707±166126	836503±234620	658089±58428	696470±35976	850424±62302	794467±39661	711281±138058	0.460383	NS	0.74296	NS	0.396872	NS	0.478651	NS	0.766772	0.00389224	0.668576	0.00188437	0.509008	NS
AT5G16060.1	AT5G16060	25010±4138	12873±12938	14395±9111	22214±23681	16910±16878	13482±13490	57±43	15091±17221	-0.958144	NS	-0.796849	NS	-0.171028	NS	-0.564608	NS	-0.891476	NS	-8.75748	0.00194747	-0.728805	NS
AT5G61140.2	AT5G61140	1547±1055	3923±3815	3768±3286	4237±4370	5872±3114	8954±2779	11550±1536	6009±2809	1.34278	NS	1.28461	NS	1.45379	NS	1.92448	NS	2.53306	0.0244038	2.90044	0.00290323	1.95772	NS
AT4G12600.1	AT4G12600	31890±4581	22457±12966	22741±8255	32511±22952	26608±17650	20647±13479	7160±1562	23160±16479	-0.50598	NS	-0.487845	NS	0.0277874	NS	-0.261234	NS	-0.627202	NS	-2.15496	0.00327607	-0.461469	NS
AT1G79850.1	AT1G79850	2887±293	3428±372	5087±568	3189±938	5324±1647	4131±800	5437±458	4619±1787	0.247742	NS	0.817078	0.0243249	0.143526	NS	0.882909	NS	0.516747	NS	0.913028	0.00445507	0.677923	NS
AT5G12980.1	AT5G12980	836±238	1815±912	1333±604	806±578	2260±1396	3221±710	2131±152	1585±404	1.11732	NS	0.672418	NS	-0.05311	NS	1.43342	NS	1.94461	0.012941	1.34862	0.00457593	0.922032	NS
AT1G30710.1	AT1G30710	1109±164	1153±840	272±471	2109±1614	403±699	750±844	91±158	811±594	0.0572939	NS	-2.02693	NS	0.927299	NS	-1.45798	NS	-0.562771	NS	-3.59548	0.00467209	-0.451012	NS
AT4G08770.1	AT4G08770	937717±17294	889935±35121	973498±51141	1397826±67009	709570±66374	871572±102459	619400±70535	812887±197464	-0.0754524	NS	0.0540242	NS	0.57596	NS	-0.402208	NS	-0.105534	NS	-0.598281	0.0047293	-0.206098	NS
AT3G04570.1	AT3G04570	147±149	1346±957	2094±1138	1289±937	1760±126	1208±1194	1956±385	1376±1052	3.18619	NS	3.8237	NS	3.12401	NS	3.57283	0.000942114	3.0308	NS	3.7257	0.0047293	3.21779	NS
AT5G42870.1	AT5G42870	15240±2512	20426±3920	31758±9196	17217±4037	28923±5642	28092±6587	30406±2449	21978±4184	0.422543	NS	1.05922	NS	0.17594	NS	0.924346	0.0321066	0.882292	NS	0.996476	0.00496402	0.528218	NS
AT3G62030.2	AT3G62030	473859±41724	557497±102202	587238±80239	569497±49529	635910±45578	775806±42634	724278±47873	580458±103613	0.234507	NS	0.309487	NS	0.26523	NS	0.424364	NS	0.711238	0.00434787	0.612087	0.00649387	0.292735	NS
AT1G80930.1	AT1G80930	2394±591	2004±1597	1889±1919	2309±2050	889±1372	1011±1666	67±89	4060±2662	-0.256507	NS	-0.342057	NS	-0.052373	NS	-1.42802	NS	-1.24284	NS	-5.14388	0.00677954	0.762037	NS
AT2G39800.4	AT2G39800	400048±44541	608254±57756	477934±47633	462819±38652	480086±25062	448427±89817	605062±28527	487960±200758	0.604502	0.0289305	0.25664	NS	0.210275	NS	0.263121	NS	0.164701	NS	0.596911	0.00685616	0.286592	NS
AT1G09795.1	AT1G09795	101297±13111	135608±55275	196818±66722	114200±19185	228972±79206	196257±38309	240998±33883	244680±94298	0.420841	NS	0.958262	NS	0.17297	NS	1.17657	NS	0.954143	0.0287695	1.25042	0.00695415	1.2723	NS
AT3G03250.1	AT3G03250	1654619±111048	2013351±186145	2117911±313628	1788803±41953	1990721±75820	2700171±322470	2692507±247134	2444556±708547	0.2831	NS	0.356143	NS	0.112495	NS	0.266792	NS	0.706552	0.0141887	0.702451	0.0069667	0.563073	NS
AT1G60810.1	AT1G60810	219±379	2663±2675	866±963	2058±1322	2601±1101	754±870	2530±471	1525±649	3.60342	NS	1.98401	NS	3.23183	NS	3.56932	0.0389658	1.78313	NS	3.52952	0.0069667	2.79954	NS
AT5G45160.1	AT5G45160	248±294	803±69	2195±705	864±913	1509±822	1527±1045	2106±400	614±618	1.69094	NS	3.1412	0.0484525	1.79661	NS	2.60097	NS	2.61819	NS	3.08151	0.0075065	1.30299	NS
AT1G08940.1	AT1G08940	2898±268	3242±255	2479±532	3616±1069	2047±350	2254±617	1764±159	4151±3730	0.161554	NS	-0.225711	NS	0.319056	NS	-0.501707	NS	-0.362882	NS	-0.715992	0.00821576	0.518186	NS
AT2G45810.1	AT2G45810	6782±1141	6900±838	9763±1909	9497±847	8787±2568	7089±1423	12368±1038	10982±1090	0.0246909	NS	0.52555	NS	0.485607	NS	0.373619	NS	0.0638345	NS	0.86671	0.00821576	0.695242	0.0307098
AT4G33550.1	AT4G33550	1964±334	8288±1627	4466±1595	6695±4547	4630±2229	5854±2289	7558±1516	3980±3260	2.07695	0.0140321	1.18486	NS	1.76907	NS	1.23686	NS	1.57546	NS	1.94388	0.00836986	1.01865	NS
AT5G45510.1	AT5G45510	29720±2474	32410±5700	31851±4494	35998±9751	36135±7638	29129±5226	19089±1634	32290±8649	0.124998	NS	0.0998695	NS	0.276479	NS	0.28194	NS	-0.029012	NS	-0.638694	0.00853359	0.11962	NS
AT1G61900.1	AT1G61900	667±176	175±274	593±357	162±281	169±211	314±313	28±48	188±218	-1.92832	NS	-0.169932	NS	-2.03717	NS	-1.97407	NS	-1.08804	NS	-4.5756	0.00917201	-1.82265	NS
AT4G30910.2	AT4G30910	13147±2634	25261±6111	38332±10776	19842±8646	34690±6181	33524±12806	37122±6363	25918±15252	0.9422	NS	1.54384	NS	0.593855	NS	1.39978	0.0121035	1.35046	NS	1.49753	0.00925855	0.979243	NS
AT2G46700.1	AT2G46700	795±222	628±125	853±172	486±62	1603±326	1443±430	1702±138	1563±416	-0.339298	NS	0.102193	NS	-0.707746	NS	1.01194	0.0389549	0.859878	NS	1.0985	0.0092841	0.975332	NS
AT5G43070.1	AT5G43070	9991±1324	11629±1727	10498±2685	8525±1465	12799±2602	17911±2037	15238±758	12977±905	0.219017	NS	0.0714501	NS	-0.228879	NS	0.357335	NS	0.842108	0.0122572	0.60891	0.00931037	0.377263	NS
AT1G18190.1	AT1G18190	18169±2599	15590±2192	14860±6451	16549±3313	58844±30712	49949±14929	52983±9973	50279±18468	-0.220837	NS	-0.290044	NS	-0.134766	NS	1.69539	NS	1.45894	0.0384924	1.54402	0.00984507	1.46845	NS
AT4G23630.2	AT4G23630	277750±35073	408745±38499	443624±35235	343970±143058	406665±33038	453495±114107	452180±38702	331462±27188	0.557417	NS	0.675553	0.0256274	0.308497	NS	0.550055	NS	0.707302	NS	0.70311	0.0102231	0.255059	NS
AT3G02350.1	AT3G02350	5387±1028	3636±2010	4743±2770	4758±636	7094±4596	6940±2566	10909±1386	8914±1187	-0.567147	NS	-0.183765	NS	-0.179142	NS	0.397093	NS	0.36544	NS	1.01785	0.0117518	0.726444	0.0445831
AT1G13130.1	AT1G13130	2887±473	1500±1351	1591±603	2087±829	2180±620	1286±710	1284±165	1900±921	-0.944488	NS	-0.859548	NS	-0.468269	NS	-0.405043	NS	-1.16629	NS	-1.16836	0.0117828	-0.603457	NS
AT2G24330.1	AT2G24330	2948±1049	3588±2040	9599±3777	18523±10448	11625±3322	7281±2362	10642±2179	5000±2206	0.28345	NS	1.70315	NS	2.65154	NS	1.9794	0.0234382	1.30444	NS	1.85195	0.0117952	0.762316	NS
AT1G01510.1	AT1G01510	1854±464	5420±2900	4812±6311	7047±4004	6781±4632	8935±1790	11331±2968	8764±4221	1.5477	NS	1.37588	NS	1.92635	NS	1.87078	NS	2.26865	0.00819506	2.61147	0.0120064	2.2409	NS
AT3G10130.1	AT3G10130	130±131	1710±887	1105±559	812±1020	2844±1536	2626±1142	3012±912	2075±1536	3.71463	NS	3.08544	NS	2.64122	NS	4.4485	NS	4.33375	0.0352909	4.53131	0.0122932	3.99362	NS
AT4G16143.1	AT4G16143	129888±41479	206617±50892	242767±22470	193017±15502	246548±7546	207613±4420	278682±23540	251594±115089	0.669681	NS	0.902296	NS	0.571452	NS	0.92459	0.0179608	0.676618	NS	1.10134	0.0123413	0.953823	NS
AT1G03350.1	AT1G03350	12562±2918	18824±3665	21745±8033	17361±5703	26227±6134	26006±7578	27102±3883	22522±8882	0.583516	NS	0.791619	NS	0.46682	NS	1.06196	0.0406186	1.04977	NS	1.10933	0.0139872	0.842302	NS
AT1G02360.3	AT1G02360	1391±129	988±576	608±611	1191±66	1190±1192	694±702	215±373	934±937	-0.493428	NS	-1.19281	NS	-0.223496	NS	-0.224977	NS	-1.00236	NS	-2.68865	0.0143473	-0.573883	NS
AT1G63830.3	AT1G63830	43527±7195	68862±24956	83001±35338	44034±14748	83121±23169	107669±29477	109960±21225	101586±47978	0.661795	NS	0.931217	NS	0.016714	NS	0.933298	NS	1.30662	0.0376516	1.337	0.014463	1.22272	NS
AT1G57860.1	AT1G57860	214443±29784	399641±119789	337794±173429	269576±70147	444350±100699	480683±186292	428616±66056	277045±180234	0.89811	NS	0.65555	NS	0.330102	NS	1.0511	0.0330597	1.16449	NS	0.999093	0.0145405	0.369526	NS
AT5G42090.1	AT5G42090	72±72	142±124	222±179	239±274	228±210	508±153	348±59	196±123	0.987311	NS	1.62456	NS	1.73079	NS	1.66743	NS	2.81692	0.0226257	2.27392	0.014671	1.44472	NS
AT1G67730.1	AT1G67730	33451±3796	45945±5868	61877±13243	31492±6072	68296±20972	80884±15043	84829±17082	87303±33777	0.457841	NS	0.887322	NS	-0.0870743	NS	1.02971	NS	1.27377	0.0141887	1.34247	0.0147251	1.38395	NS
AT3G13290.1	AT3G13290	14431±2014	14710±2390	12391±3927	9558±2777	8313±3095	9873±1735	6711±1724	9899±2193	0.0277048	NS	-0.219774	NS	-0.59439	NS	-0.795734	NS	-0.547501	NS	-1.10451	0.0150646	-0.543755	NS
AT5G12890.1	AT5G12890	7189±1138	10564±1966	9356±2174	10739±1472	11579±1621	8279±1652	11503±1015	8739±1371	0.555232	NS	0.380036	NS	0.578904	NS	0.687592	0.0321066	0.203642	NS	0.678009	0.0165447	0.281616	NS
AT1G01710.1	AT1G01710	1291±197	3268±1066	2198±1273	4233±2535	2759±1150	3249±1076	3485±762	2319±136	1.3399	NS	0.767476	NS	1.71312	NS	1.09538	NS	1.33121	NS	1.43267	0.0173882	0.844616	0.0109773
AT3G57010.1	AT3G57010	88860±27164	119279±32986	158394±37673	139976±21971	226077±51858	121081±52990	211962±34866	112081±35650	0.424719	NS	0.833898	NS	0.655562	NS	1.3472	0.0282824	0.446357	NS	1.25419	0.0173882	0.33493	NS
AT5G60360.1	AT5G60360	75572±2111	74750±12294	56633±5356	66491±4940	55518±13689	56242±9358	49097±9322	71044±17653	-0.0157825	NS	-0.416223	NS	-0.1847	NS	-0.444901	NS	-0.426215	NS	-0.622231	0.0176288	-0.0891355	NS
AT5G53460.1	AT5G53460	1064209±126168	938626±49434	855818±53296	1321428±188184	910428±97370	818746±88108	692962±47121	853037±158248	-0.18116	NS	-0.314406	NS	0.312316	NS	-0.225164	NS	-0.378293	NS	-0.618934	0.017835	-0.319102	NS
AT3G58680.1	AT3G58680	6094±2186	8844±3812	8836±2185	2424±1442	7825±3564	17110±3756	17195±3405	17876±6279	0.537395	NS	0.536027	NS	-1.3299	NS	0.360786	NS	1.48938	0.0234617	1.49652	0.0180699	1.55253	NS
AT2G23400.1	AT2G23400	6570±512	8869±818	11044±3638	7223±1226	13231±3665	17429±5618	11362±1679	11900±5884	0.432974	NS	0.749323	NS	0.136779	NS	1.01001	NS	1.40751	0.0482812	0.790317	0.018273	0.857002	NS
AT5G44320.1	AT5G44320	164868±30013	523557±232631	352793±96867	171486±52473	346208±85470	1223573±569565	528581±130023	1014203±892893	1.66703	NS	1.09751	NS	0.0567821	NS	1.07032	0.0410258	2.89171	NS	1.68081	0.0182992	2.62096	NS
AT3G17440.1	AT3G17440	24322±12870	32761±11152	27593±12636	27010±11743	51660±11040	42385±20027	66088±8560	62214±9851	0.429686	NS	0.182003	NS	0.151202	NS	1.08676	NS	0.80127	NS	1.4421	0.0186637	1.35494	0.0410969
AT5G27650.1	AT5G27650	4233±335	4878±1179	8333±2382	3871±1563	4874±1906	9374±1548	7718±1250	7690±1967	0.204546	NS	0.977026	NS	-0.129065	NS	0.20331	NS	1.14678	0.0122768	0.866302	0.0189551	0.86113	NS
AT5G03610.1	AT5G03610	7276±1277	10822±2614	11387±2671	8566±3446	9138±1561	11307±1495	13942±2129	10351±1666	0.572653	NS	0.646088	NS	0.23537	NS	0.328674	NS	0.635909	0.040952	0.938164	0.0189551	0.508573	NS
AT4G20020.2	AT4G20020	3005±542	3303±578	2558±778	3006±736	1892±309	1741±738	1418±242	1679±699	0.136209	NS	-0.2323	NS	0.00037429	NS	-0.667326	NS	-0.78758	NS	-1.08331	0.0189551	-0.839786	NS
AT4G23250.2	AT4G23250	3578±579	2915±955	7183±2968	8723±6970	9349±1786	4986±846	8168±1635	6083±2817	-0.2957	NS	1.00535	NS	1.28543	NS	1.38552	0.013633	0.478535	NS	1.19071	0.0195505	0.765412	NS
AT1G72710.1	AT1G72710	22032±3041	22384±4999	13074±5363	17184±4029	13450±5335	15090±4692	12372±2032	15758±9115	0.0228914	NS	-0.75286	NS	-0.358526	NS	-0.711929	NS	-0.546018	NS	-0.832527	0.0196362	-0.483501	NS
AT5G65700.2	AT5G65700	78044±9263	57231±19894	59063±18541	81125±28007	60611±36685	76270±20244	41313±10384	44531±20605	-0.447484	NS	-0.402026	NS	0.055846	NS	-0.364719	NS	-0.0331814	NS	-0.917707	0.0196365	-0.80947	NS
AT5G23900.1	AT5G23900	14296±3735	38311±14354	39788±16229	30986±9971	48608±13917	41150±17877	38182±8308	29608±13124	1.42209	NS	1.47666	NS	1.11597	NS	1.76553	0.0270794	1.52524	NS	1.41723	0.0200008	1.05033	NS
AT4G23895.3	AT4G23895	1770±569	950±913	454±587	1809±989	997±522	1080±668	205±191	856±494	-0.898252	NS	-1.96306	NS	0.0314443	NS	-0.828347	NS	-0.712273	NS	-3.10844	0.0203482	-1.04776	NS
AT5G55940.1	AT5G55940	19218±2196	30222±5267	27863±3784	23383±2312	32132±2546	30983±6655	31435±4162	24630±3495	0.653098	NS	0.535859	NS	0.282952	NS	0.741485	0.00700601	0.688963	NS	0.709867	0.0206598	0.357899	NS
AT4G17100.1	AT4G17100	1110±217	1304±183	1093±342	889±195	717±424	1165±416	329±208	641±303	0.232949	NS	-0.0221209	NS	-0.319125	NS	-0.629265	NS	0.06998	NS	-1.75055	0.0206598	-0.790802	NS
AT4G40030.2	AT4G40030	695284±111811	903445±87064	968547±130106	687841±108611	1032402±136060	1185724±183372	1179324±151198	887389±229460	0.377835	NS	0.47822	NS	-0.0155276	NS	0.57033	NS	0.770095	0.0309356	0.762286	0.0211749	0.351964	NS
AT4G11790.1	AT4G11790	405±347	1665±813	2383±923	2173±2148	1629±1132	1787±693	2015±527	2219±355	2.03707	NS	2.55395	NS	2.42108	NS	2.00537	NS	2.13891	NS	2.31183	0.0215727	2.45114	0.0150129
AT5G55530.2	AT5G55530	118235±5123	157887±14488	202731±38407	141147±22594	230648±67679	179795±19791	234265±45545	208491±71287	0.417241	NS	0.777912	NS	0.255544	NS	0.964039	NS	0.604697	0.0149102	0.986485	0.0217663	0.818329	NS
AT1G04270.1	AT1G04270	254283±21605	258380±47756	209308±24497	236527±43713	186958±31494	192330±32296	149595±35269	171009±56055	0.0230565	NS	-0.280807	NS	-0.104433	NS	-0.443725	NS	-0.402854	NS	-0.76537	0.0217663	-0.572366	NS
AT2G46650.1	AT2G46650	3328±1332	5892±989	6266±1136	5420±406	10844±2550	8065±2288	11156±2816	7942±2126	0.824104	NS	0.912743	NS	0.703592	NS	1.70411	0.0209771	1.27684	NS	1.74503	0.0222483	1.25474	NS
AT3G53520.4	AT3G53520	4069±897	4061±1496	3224±587	11517±4357	2089±1861	1641±1800	1074±784	5253±2409	-0.00282837	NS	-0.335557	NS	1.50096	NS	-0.961639	NS	-1.30991	NS	-1.92129	0.0222483	0.368643	NS
AT2G47470.1	AT2G47470	1239469±86916	1296192±90231	1715334±305274	1409844±72001	1863007±358781	1751155±340359	2027364±301924	2353895±504053	0.0645574	NS	0.468768	NS	0.185814	NS	0.587911	NS	0.498585	NS	0.709883	0.0223183	0.925328	0.0474517
AT3G55000.1	AT3G55000	14247±6221	30766±10460	29718±13034	31661±8691	35765±17253	29491±1967	36191±6248	30981±9739	1.11064	NS	1.06066	NS	1.15202	NS	1.32787	NS	1.04959	0.0291357	1.34495	0.0229396	1.12071	NS
AT5G51840.1	AT5G51840	4226±1072	3170±360	2621±200	2755±440	2810±516	3150±956	1534±234	3328±638	-0.414372	NS	-0.68893	NS	-0.617049	NS	-0.588361	NS	-0.423845	NS	-1.46185	0.0239437	-0.344496	NS
AT5G62810.1	AT5G62810	16599±3843	18448±3185	21254±4059	28585±10917	26497±6935	26064±2147	30413±4145	19984±6686	0.152302	NS	0.356625	NS	0.784106	NS	0.674662	NS	0.650916	0.0361443	0.873534	0.024023	0.267703	NS
AT2G17560.1	AT2G17560	29944±4036	49254±7083	39084±12448	37991±4727	39941±2493	47685±15175	52314±8227	32184±5900	0.717943	0.0444018	0.384314	NS	0.343395	NS	0.415603	NS	0.671247	NS	0.804898	0.0240896	0.10407	NS
AT1G20400.1	AT1G20400	21684±1032	24407±4344	39695±5708	22274±6884	30036±2157	31748±15022	41599±8165	47321±37044	0.170642	NS	0.872284	0.0310576	0.0387156	NS	0.470017	NS	0.549983	NS	0.93989	0.0247982	1.12582	NS
AT3G11930.4	AT3G11930	415744±67165	396970±29508	330801±66610	384773±37072	396126±32109	321058±19740	251162±11970	324843±134548	-0.0666645	NS	-0.329732	NS	-0.11169	NS	-0.0697386	NS	-0.372861	NS	-0.727079	0.0249999	-0.355953	NS
AT2G42230.2	AT2G42230	7705±1732	11556±3512	10809±2283	9048±2901	16941±7948	15594±5686	21498±5460	28511±7385	0.584818	NS	0.488352	NS	0.231827	NS	1.13665	NS	1.01716	NS	1.48035	0.0251212	1.88764	0.0285727
AT1G24310.1	AT1G24310	18320±2956	19343±1762	12979±5262	22072±2353	10410±6960	13185±7005	9964±1819	13499±7410	0.0784171	NS	-0.497275	NS	0.268756	NS	-0.815367	NS	-0.474481	NS	-0.878542	0.0251294	-0.440541	NS
AT3G57320.1	AT3G57320	12032±945	17908±6784	25009±8206	17523±6839	29922±6378	21812±6019	27914±6548	25182±11196	0.573721	NS	1.05552	NS	0.542365	NS	1.31427	0.0179171	0.858179	NS	1.21408	0.0252841	1.06547	NS
AT1G26640.1	AT1G26640	3648±636	7161±4383	10623±5334	5016±1960	12114±1991	13910±6856	17625±5796	8014±5236	0.973041	NS	1.54199	NS	0.459384	NS	1.73147	0.00602063	1.93093	NS	2.27248	0.025363	1.13543	NS
AT4G14420.1	AT4G14420	4446±1101	8119±3292	6912±2460	4236±712	6397±2726	7992±951	7670±795	6826±3567	0.868766	NS	0.636663	NS	-0.069932	NS	0.524894	NS	0.846089	0.0259468	0.786656	0.0260439	0.6185	NS
AT3G57870.1	AT3G57870	24656±3020	23268±5633	24390±4436	13164±6558	17075±5631	16825±3638	16048±2054	17442±2967	-0.0836012	NS	-0.0156318	NS	-0.905368	NS	-0.530058	NS	-0.551296	NS	-0.619528	0.0266424	-0.499345	NS
AT4G18030.1	AT4G18030	2088±870	14689±7136	15100±7870	42548±33767	15600±9612	21084±15177	33047±13111	15137±4661	2.81403	NS	2.8539	NS	4.3484	NS	2.90089	NS	3.33545	NS	3.98382	0.0266424	2.85738	0.028505
AT1G51390.1	AT1G51390	27583±7101	37903±10086	47792±8881	34951±9458	40029±2072	48418±8290	49526±6168	42484±11005	0.458517	NS	0.792963	NS	0.341508	NS	0.537242	NS	0.811744	0.0497023	0.844373	0.0272778	0.623124	NS
AT1G18970.1	AT1G18970	6636±2947	30703±12775	37904±24913	32205±27758	20543±10504	23523±4656	23500±6601	26142±9402	2.21001	NS	2.51396	NS	2.27893	NS	1.63027	NS	1.82571	0.0141887	1.8243	0.0272778	1.97801	NS
AT5G49930.1	AT5G49930	840±182	712±184	269±233	252±385	340±315	568±285	199±206	429±278	-0.238586	NS	-1.63914	NS	-1.73558	NS	-1.30473	NS	-0.564875	NS	-2.07271	0.0273529	-0.968203	NS
AT5G02490.1	AT5G02490	170614±33996	311111±38848	179823±29317	232819±15868	207868±18885	229258±37171	274593±29526	242839±65879	0.866688	0.0313558	0.0758407	NS	0.448469	NS	0.28493	NS	0.426231	NS	0.686557	0.0279161	0.509259	NS
AT2G28760.1	AT2G28760	826±224	679±486	436±416	655±246	505±310	247±247	167±176	361±406	-0.282086	NS	-0.92188	NS	-0.335548	NS	-0.708454	NS	-1.73916	NS	-2.30613	0.0279161	-1.19342	NS
AT5G51540.1	AT5G51540	31759±2195	30943±8431	21578±5435	30643±3578	24088±3978	22691±6301	17495±5791	20763±6601	-0.0375524	NS	-0.557611	NS	-0.0516371	NS	-0.398887	NS	-0.48503	NS	-0.860206	0.0280133	-0.613128	NS
AT1G08800.3	AT1G08800	65±66	502±304	90546±156031	361±329	496±209	20299±34158	532±192	297±252	2.94984	NS	10.4428	NS	2.47596	NS	2.93237	0.0432873	8.28563	NS	3.03243	0.0285269	2.19194	NS
AT3G20820.1	AT3G20820	86215±15392	116108±24595	112437±34752	161131±22970	104457±21379	111416±8085	133477±13736	93248±27851	0.429458	NS	0.383116	NS	0.902228	0.0171662	0.276908	NS	0.369955	NS	0.630584	0.0285489	0.113141	NS
AT1G32060.1	AT1G32060	41447±4125	53545±8931	58720±5799	74685±6623	54437±4570	56645±10753	63179±8581	47915±24478	0.369452	NS	0.502576	NS	0.849532	0.00511055	0.393306	NS	0.450671	NS	0.60816	0.0288555	0.209196	NS
AT4G17530.1	AT4G17530	7000±1051	7565±612	5816±231	6190±1265	5503±1206	6736±1228	4481±363	5279±1918	0.112044	NS	-0.267313	NS	-0.177453	NS	-0.347126	NS	-0.055521	NS	-0.643543	0.0297	-0.40706	NS
AT5G64080.1	AT5G64080	52491±7750	46061±3460	40106±5706	56152±6807	40481±5228	35330±6173	33887±2885	36940±4667	-0.188534	NS	-0.388247	NS	0.0972738	NS	-0.3748	NS	-0.571149	NS	-0.631339	0.0303143	-0.506879	NS
AT4G39520.1	AT4G39520	16953±2088	18244±2172	13124±6964	20043±8475	13106±1183	12643±562	10417±2026	11059±5343	0.105835	NS	-0.369314	NS	0.241486	NS	-0.371316	NS	-0.423236	NS	-0.702645	0.0304577	-0.616331	NS
AT5G51300.3	AT5G51300	24996±4076	20358±3075	14449±6877	17003±1729	12251±8269	10440±8053	10278±5166	15530±9196	-0.296077	NS	-0.790754	NS	-0.555867	NS	-1.02876	NS	-1.25959	NS	-1.28217	0.0308988	-0.686661	NS
AT1G16460.2	AT1G16460	74316±3049	104043±20106	99695±27336	100434±31092	113134±3548	95185±5549	127887±23770	80487±21064	0.485433	NS	0.423841	NS	0.434495	NS	0.606282	0.000942114	0.357059	NS	0.783112	0.0309168	0.11507	NS
AT2G35490.1	AT2G35490	98800±6182	124696±29323	144666±8170	108160±31231	134499±17437	157304±19207	167962±30515	124694±30480	0.335829	NS	0.550134	NS	0.130576	NS	0.445004	NS	0.670962	0.0162683	0.765546	0.0314277	0.335809	NS
AT4G12730.1	AT4G12730	110392±7103	100853±7930	86148±13186	114521±7360	75909±14842	82390±6703	66392±18603	91516±23333	-0.130383	NS	-0.357744	NS	0.0529807	NS	-0.540289	NS	-0.422092	NS	-0.733544	0.0320077	-0.270542	NS
AT3G13110.1	AT3G13110	125397±9150	101702±32932	154899±49716	121233±32155	106379±26984	121430±53133	81059±18003	107838±21072	-0.302146	NS	0.30483	NS	-0.0487142	NS	-0.237285	NS	-0.0463748	NS	-0.629457	0.0326144	-0.217638	NS
AT5G52310.1	AT5G52310	12982±5120	52086±27259	13435±4471	82653±31691	6324±1577	26156±5670	26290±3247	15612±268	2.00438	NS	0.0494886	NS	2.67054	0.0324974	-1.03762	NS	1.01064	NS	1.01799	0.0326144	0.266196	NS
AT4G01610.1	AT4G01610	396956±24112	316656±106953	274473±92448	289264±84912	333863±196289	209161±109062	219514±77340	369111±120450	-0.326062	NS	-0.532312	NS	-0.456594	NS	-0.249723	NS	-0.92436	NS	-0.854661	0.0328024	-0.104925	NS
ATCG00680.1	ATCG00680	7830±5589	15683±5384	11259±7503	13229±3813	27753±2647	23637±8460	23299±4327	15177±11140	1.00208	NS	0.524064	NS	0.756663	NS	1.82555	0.0118998	1.59393	NS	1.57314	0.0328137	0.954767	NS
AT4G00752.1	AT4G00752	360±67	2582±2750	5123±1191	662±534	3992±2177	5772±3168	5150±2189	4622±3102	2.84249	NS	3.83111	0.0172453	0.880803	NS	3.47136	NS	4.0031	NS	3.83865	0.0328137	3.68269	NS
AT3G57520.1	AT3G57520	11615±2250	11890±1931	7363±3235	6903±1415	7960±2062	7455±3374	6497±723	8069±5174	0.0337296	NS	-0.65766	NS	-0.750756	NS	-0.545255	NS	-0.639814	NS	-0.838202	0.0337091	-0.525617	NS
AT2G27510.1	AT2G27510	134602±9165	131242±10285	130839±16022	114912±28589	92281±34174	109438±42584	84762±21614	101752±9269	-0.0364797	NS	-0.0409134	NS	-0.22817	NS	-0.544601	NS	-0.298586	NS	-0.667205	0.0360505	-0.403647	NS
AT5G49160.1	AT5G49160	11127±2965	15128±1836	12055±942	10514±2035	20723±3030	19857±3514	18968±2219	18935±3759	0.443128	NS	0.1155	NS	-0.0818657	NS	0.897067	0.0306388	0.835531	NS	0.769394	0.0364138	0.766887	NS
AT5G20400.1	AT5G20400	849±541	4103±3092	3750±2898	4519±4697	3866±984	3469±3286	3617±1194	1377±878	2.27139	NS	2.14167	NS	2.4108	NS	2.18568	0.0195761	2.02915	NS	2.0896	0.0366825	0.696457	NS
AT1G31860.1	AT1G31860	10148±1844	13520±2262	11996±2535	15473±1866	14387±2138	15299±2590	16019±2092	19391±5141	0.413881	NS	0.241397	NS	0.608538	0.0386674	0.503559	NS	0.592203	NS	0.658593	0.0369584	0.934141	NS
AT1G55120.1	AT1G55120	22190±6033	16964±9688	16779±8710	26192±12192	10507±4097	9116±4007	7735±3294	11387±6728	-0.387445	NS	-0.403236	NS	0.239206	NS	-1.07847	NS	-1.28332	NS	-1.52037	0.0369975	-0.962425	NS
AT1G64550.1	AT1G64550	4415±1024	3548±2420	2807±2532	3035±1742	2145±1875	1750±1576	1259±1102	1535±1582	-0.315162	NS	-0.653049	NS	-0.540505	NS	-1.04094	NS	-1.33435	NS	-1.80991	0.0372311	-1.52325	NS
AT1G15690.1	AT1G15690	137111±19594	222481±24573	295118±111954	136034±16513	318487±124829	299581±86358	366776±107963	285094±174153	0.698336	0.0313558	1.10594	NS	-0.0113812	NS	1.21589	NS	1.1276	NS	1.41955	0.03729	1.05609	NS
AT3G48380.3	AT3G48380	579±228	992±300	911±432	1016±229	1186±165	1597±846	1192±185	849±280	0.776454	NS	0.654284	NS	0.810721	NS	1.03383	0.0341493	1.46302	NS	1.0415	0.0376157	0.552395	NS
AT5G54440.1	AT5G54440	22800±4408	19170±5644	17312±3234	29502±8705	13116±8503	16137±2335	12405±2354	20283±8433	-0.250178	NS	-0.397215	NS	0.371768	NS	-0.797615	NS	-0.498617	NS	-0.878097	0.0378833	-0.168731	NS
AT5G23395.1	AT5G23395	951±531	2753±1077	4026±2630	5471±3191	5474±3655	3083±929	5323±2046	3479±2396	1.533	NS	2.08137	NS	2.52366	NS	2.52437	NS	1.6962	0.0439935	2.48399	0.0386036	1.87079	NS
AT3G59630.1	AT3G59630	52±52	363±142	232±88	352±187	379±176	254±111	252±81	227±27	2.79906	NS	2.15181	NS	2.75422	NS	2.85856	NS	2.28099	NS	2.27206	0.0388527	2.11964	0.0258125
AT5G16930.1	AT5G16930	8205±1588	19467±6011	25193±7626	29178±11995	26055±1655	25662±15660	26967±8971	25379±10337	1.24639	NS	1.61836	NS	1.83023	NS	1.66694	0.00107345	1.64501	NS	1.71654	0.0388905	1.629	NS
AT5G43010.1	AT5G43010	87256±15422	74387±10837	70780±11100	82919±14358	72213±7429	58051±6350	50667±8861	50154±18837	-0.230192	NS	-0.301902	NS	-0.0735477	NS	-0.272984	NS	-0.587926	NS	-0.784189	0.0389852	-0.79887	NS
AT5G62630.1	AT5G62630	39171±8364	29785±8261	41722±19770	86977±28230	24484±10590	16300±9120	19055±5224	46758±19694	-0.395206	NS	0.0910327	NS	1.15084	NS	-0.677939	NS	-1.26488	NS	-1.03963	0.0398391	0.255424	NS
AT4G28510.1	AT4G28510	169684±44716	320863±86392	320734±107873	198482±18187	293655±30159	264373±54132	276938±28773	249203±40997	0.9191	NS	0.918523	NS	0.226156	NS	0.791267	0.0292609	0.639717	NS	0.706709	0.0413166	0.554468	NS
AT2G36900.1	AT2G36900	948±471	1214±649	231±298	1043±1115	933±872	1065±1035	0±0	223±313	0.357813	NS	-2.03694	NS	0.138989	NS	-0.0224157	NS	0.16814	NS	-23.9209	0.0415787	-2.08391	NS
AT1G04130.1	AT1G04130	751±446	3929±1757	2138±1136	2968±1289	2863±1378	3592±1014	2918±984	2184±1215	2.38562	NS	1.50794	NS	1.98131	NS	1.92891	NS	2.25623	0.0226412	1.95666	0.0416965	1.53871	NS
AT1G77760.1	AT1G77760	10005±2180	15406±1098	10521±1714	8313±2267	20098±4953	13967±2388	16122±2155	15236±2860	0.622724	NS	0.0725284	NS	-0.267285	NS	1.00626	0.0493674	0.481166	NS	0.688255	0.0424123	0.606708	NS
AT4G40000.1	AT4G40000	5420±1483	6667±2625	3719±1538	4258±1660	3420±1933	1946±1934	1846±1009	3732±3008	0.29867	NS	-0.543458	NS	-0.348111	NS	-0.664107	NS	-1.47775	NS	-1.55393	0.0426244	-0.538409	NS
AT5G46020.1	AT5G46020	2593±451	3822±893	1934±1295	4682±1551	1830±1395	2399±2084	1074±628	3789±2758	0.559679	NS	-0.422727	NS	0.852215	NS	-0.502875	NS	-0.111976	NS	-1.27081	0.0443938	0.547035	NS
AT1G08980.1	AT1G08980	15207±5928	28866±12969	41755±15461	49187±7936	55263±24382	36290±11208	60284±22246	32336±9599	0.9246	NS	1.45717	NS	1.6935	0.00898884	1.86153	NS	1.25481	NS	1.98701	0.0446664	1.08837	NS
AT3G26770.1	AT3G26770	34632±8651	56419±2825	58370±5863	66139±26233	52659±10997	54415±14433	66066±13528	54705±11763	0.70404	0.0430898	0.753102	NS	0.933374	NS	0.604539	NS	0.651876	NS	0.931769	0.0446664	0.659539	NS
AT3G22120.2	AT3G22120	32341±8715	17444±1451	20509±3517	19279±1379	17851±2173	17913±2681	14855±1973	14125±2524	-0.890649	NS	-0.657131	NS	-0.746335	NS	-0.857346	NS	-0.852329	NS	-1.12235	0.0446664	-1.19511	NS
AT5G35180.4	AT5G35180	17000±3474	11310±4183	11237±5682	9554±2459	12485±5059	11002±4210	8632±2499	14878±7380	-0.587935	NS	-0.597203	NS	-0.831323	NS	-0.445328	NS	-0.627745	NS	-0.977705	0.0447221	-0.19231	NS
AT1G17745.2	AT1G17745	178892±13621	241006±57988	265700±95122	196513±44958	319119±77038	332378±71299	357159±90255	236816±82010	0.429983	NS	0.57071	NS	0.135537	NS	0.835006	NS	0.893738	0.0376516	0.997478	0.044868	0.404682	NS
AT5G55850.3	AT5G55850	12300±1959	11927±4715	26454±15768	42517±27982	7349±4383	8502±3351	5032±3174	6807±4794	-0.0444465	NS	1.10479	NS	1.78932	NS	-0.74307	NS	-0.532811	NS	-1.28938	0.0451181	-0.85363	NS
AT1G56580.1	AT1G56580	15089±2985	28826±9647	32657±14501	24661±11075	50868±18750	47457±19853	46279±15731	35881±17018	0.933863	NS	1.1139	NS	0.708779	NS	1.75326	0.04816	1.65314	NS	1.61686	0.0451181	1.24973	NS
AT2G33470.2	AT2G33470	12880±2315	18506±1681	15016±4356	13982±2104	19130±1925	20655±2461	19372±2401	16474±5028	0.522895	NS	0.221421	NS	0.118477	NS	0.570713	NS	0.681355	0.0302305	0.588854	0.0451704	0.355069	NS
AT2G14740.1	AT2G14740	1300±228	1149±107	757±311	731±364	748±376	857±211	588±286	641±338	-0.178359	NS	-0.780968	NS	-0.830872	NS	-0.798021	NS	-0.600674	NS	-1.14449	0.0453242	-1.01947	NS
AT4G33360.1	AT4G33360	87735±17084	115542±6749	83377±1135	156490±6170	126123±9529	89641±36163	145072±24073	125126±14194	0.397204	NS	-0.0735006	NS	0.834852	0.00667877	0.523616	NS	0.0310155	NS	0.72555	0.0453466	0.512159	NS
AT5G65260.1	AT5G65260	2416±362	2077±1005	1814±535	4153±2691	1953±411	1599±525	1341±419	2689±762	-0.218195	NS	-0.413386	NS	0.781339	NS	-0.306668	NS	-0.595056	NS	-0.849129	0.045677	0.15431	NS
AT3G58590.1	AT3G58590	5440±2042	5213±1769	2816±2290	7974±2361	2635±1698	3381±1267	1345±568	2706±2466	-0.0612789	NS	-0.949974	NS	0.551848	NS	-1.04568	NS	-0.685803	NS	-2.01594	0.0461608	-1.0071	NS
AT5G20160.2	AT5G20160	102275±6103	99070±19192	80645±20904	99196±29525	83317±6322	92937±24518	64793±18480	100456±21580	-0.0459391	NS	-0.342792	NS	-0.0440994	NS	-0.295765	NS	-0.13812	NS	-0.658538	0.046604	-0.025892	NS
AT4G13850.1	AT4G13850	265491±67214	242047±35572	186410±45282	287358±52933	136376±24989	139162±37487	123509±30505	171909±23717	-0.13338	NS	-0.510183	NS	0.114182	NS	-0.961078	NS	-0.931893	NS	-1.10404	0.0467106	-0.62702	NS
AT1G05760.2	AT1G05760	55336±21953	42408±39052	26130±27479	33655±29207	77803±87849	15034±4487	12431±4098	184692±150499	-0.38389	NS	-1.08248	NS	-0.717383	NS	0.491595	NS	-1.87998	NS	-2.1542	0.0467589	1.73882	NS
AT5G05610.2	AT5G05610	91913±28441	90574±40251	58443±12747	65199±37540	50774±14192	58656±24509	35669±7155	33312±13792	-0.0211613	NS	-0.653226	NS	-0.495405	NS	-0.856158	NS	-0.647972	NS	-1.3656	0.0469147	-1.46422	NS
AT1G77330.1	AT1G77330	12244±9675	25493±15103	45508±13295	32896±8216	54792±32492	42556±10683	60243±23116	38568±18000	1.05794	NS	1.89396	NS	1.42577	NS	2.1618	NS	1.7972	0.0381358	2.29863	0.0470983	1.65524	NS
AT1G12360.1	AT1G12360	21165±9151	30236±4493	33348±3645	28969±5428	39383±12119	57983±11374	57996±16997	81423±27542	0.514587	NS	0.655941	NS	0.452833	NS	0.895911	NS	1.45396	0.0237591	1.45429	0.0474215	1.94375	NS
AT4G25880.4	AT4G25880	9777±5697	15489±2423	13354±4554	21128±3670	21662±5092	22939±1772	22200±3230	21132±6085	0.663771	NS	0.44978	NS	1.11165	NS	1.14769	NS	1.23032	0.0335573	1.18309	0.0481911	1.11194	NS
AT3G54760.1	AT3G54760	18373±2640	23155±5201	29785±7754	21137±3538	41790±22901	33227±6807	41270±11782	30052±17869	0.333721	NS	0.696963	NS	0.202124	NS	1.18552	NS	0.854745	0.0418441	1.16746	0.0481911	0.709819	NS
AT1G69960.1	AT1G69960	3762±752	3447±512	2297±627	3417±595	2285±918	2448±1257	2216±319	2000±748	-0.126034	NS	-0.711449	NS	-0.138676	NS	-0.71941	NS	-0.619753	NS	-0.763327	0.0486616	-0.911645	NS
AT1G05250.1	AT1G05250	862±267	377±357	148±257	455±468	628±1088	220±382	152±264	803±486	-1.19134	NS	-2.53844	NS	-0.921424	NS	-0.455631	NS	-1.96485	NS	-2.49753	0.0490486	-0.102355	NS
AT3G02180.1	AT3G02180	4045±742	4622±1677	4237±1475	4244±977	4300±1171	1908±1338	2267±582	3363±652	0.192438	NS	0.0668987	NS	0.0691695	NS	0.0883044	NS	-1.08398	NS	-0.835067	0.0492339	-0.266445	NS
AT3G58990.1	AT3G58990	0±0	1996±2124	5009±3108	2599±2034	12205±6830	5522±2674	5300±2817	3590±3342	24.988	NS	26.3151	NS	25.3691	NS	27.6001	NS	26.4559	0.0401549	26.3967	0.0494011	25.8348	NS
ATCG00270.1	ATCG00270	52469±12282	34102±4033	66092±22305	91092±24703	38179±22169	32182±7527	28437±3631	84102±22887	-0.621615	NS	0.333007	NS	0.795857	NS	-0.45866	NS	-0.705195	NS	-0.883683	0.0497088	0.680684	NS
AT5G23510.2	AT5G23510	4638±803	3951±78	3551±1002	5053±1127	4267±653	3375±1297	2550±770	5266±2031	-0.231271	NS	-0.385191	NS	0.123639	NS	-0.1201	NS	-0.458563	NS	-0.862901	0.0497088	0.1831	NS
AT5G23480.6	AT5G23480	6030±1350	8766±4076	4977±2280	12188±3926	7527±2588	4070±3326	3421±345	4511±2025	0.539613	NS	-0.277064	NS	1.01511	NS	0.319894	NS	-0.567153	NS	-0.817783	0.0499583	-0.418814	NS
AT1G30760.2	AT1G30760	8406±2376	6964±2233	4549±1257	15807±5418	4917±1653	2397±896	3337±1341	5161±2075	-0.271499	NS	-0.885892	NS	0.911048	NS	-0.773591	NS	-1.80992	0.0280969	-1.33265	NS	-0.703601	NS
AT4G11980.1	AT4G11980	3121±668	5962±942	6595±1431	4356±1524	6521±907	5425±2297	5719±1230	5244±1132	0.933437	0.0399004	1.07918	NS	0.480634	NS	1.06289	0.0144663	0.797331	NS	0.873522	NS	0.748543	NS
AT3G09500.1	AT3G09500	57320±6601	81265±19773	135079±48701	142584±35683	181546±79298	95593±5499	145248±47215	97523±34527	0.503596	NS	1.23669	NS	1.31471	0.0262627	1.66323	NS	0.737877	0.00634606	1.34141	NS	0.766708	NS
AT2G01630.1	AT2G01630	13649±4555	14109±10543	4724±3661	11798±5587	3367±1943	5832±2116	4751±1597	3333±2360	0.04787	NS	-1.5306	NS	-0.21018	NS	-2.01891	0.0377537	-1.22671	NS	-1.52241	NS	-2.03352	NS
AT3G23280.1	AT3G23280	3392±657	3356±2136	3233±2795	2550±754	2965±3025	1747±436	997±1126	3441±2463	-0.0154617	NS	-0.0694229	NS	-0.411867	NS	-0.194243	NS	-0.956896	0.0392041	-1.76615	NS	0.0205794	NS
AT4G25370.1	AT4G25370	32333±7855	23786±4021	26073±5843	31479±6598	16154±1284	17164±2427	17226±2701	19896±4044	-0.442865	NS	-0.310424	NS	-0.0386244	NS	-1.00108	0.0397334	-0.913584	NS	-0.90842	NS	-0.700538	NS
AT2G29420.1	AT2G29420	8251±637	8425±2965	4731±1750	10720±2514	6527±1090	4581±1682	5409±1426	8845±2763	0.0301094	NS	-0.802401	NS	0.377669	NS	-0.338043	NS	-0.848798	0.0415661	-0.609079	NS	0.10036	NS
AT4G16450.2	AT4G16450	8903±3725	18875±2419	13731±718	25653±5161	10588±4206	15909±3004	15694±341	19006±4021	1.08405	0.0496215	0.624979	NS	1.52668	0.0190016	0.250077	NS	0.837426	NS	0.817797	NS	1.09405	NS
AT5G55230.3	AT5G55230	44216±8746	59892±12441	66222±7288	75752±27320	88182±19057	522408±92684	77976±16462	62570±15280	0.437771	NS	0.582733	NS	0.776704	NS	0.995899	0.0367346	3.56251	0.00413643	0.818437	NS	0.500883	NS
AT4G22235.1	AT4G22235	23317±3689	17246±3715	17291±5235	22415±8323	10299±3560	16893±4565	14770±3004	14444±5345	-0.43513	NS	-0.43139	NS	-0.0569213	NS	-1.17888	0.0226034	-0.464939	NS	-0.658705	NS	-0.69095	NS
AT4G27595.1	AT4G27595	4504±365	4734±1240	2996±1101	5888±1260	1098±613	2842±1172	2791±881	4101±2494	0.0716545	NS	-0.587949	NS	0.386567	NS	-2.03608	0.0038637	-0.66415	NS	-0.690489	NS	-0.135421	NS
AT1G76810.1	AT1G76810	9304±1910	16317±2438	14891±3885	15779±2659	18539±5131	20512±6050	16550±3558	10188±1675	0.810451	0.0484206	0.678591	NS	0.762137	0.0414902	0.99465	NS	1.14057	NS	0.830979	NS	0.131004	NS
AT2G16940.2	AT2G16940	854±930	3169±1152	4249±1077	8820±1662	5159±1908	5085±2987	5040±2143	2928±580	1.89044	NS	2.31327	NS	3.36695	0.00517613	2.59324	0.0399678	2.57245	NS	2.55969	NS	1.77621	NS
AT3G10020.1	AT3G10020	15745±2884	13730±1912	10048±2757	11329±1618	8007±2419	9433±4039	9879±1564	8504±1921	-0.197584	NS	-0.648041	NS	-0.474876	NS	-0.97554	0.0387332	-0.739084	NS	-0.672528	NS	-0.88872	NS
AT5G18520.1	AT5G18520	102±177	1014±440	787±499	2034±1037	1880±407	1746±1168	1410±711	730±679	3.30939	NS	2.94524	NS	4.31383	0.0497395	4.20019	0.00607019	4.09319	NS	3.78518	NS	2.8363	NS
AT5G13360.3	AT5G13360	14656±5269	42032±7093	37522±15112	44624±3976	27679±8488	33741±9139	41286±13981	28697±8137	1.51999	0.0227862	1.35624	NS	1.60631	0.00459261	0.917315	NS	1.203	NS	1.49417	NS	0.969394	NS
AT3G54540.2	AT3G54540	3492±981	18070±11465	9993±5101	17307±8253	17676±4487	15824±4189	12615±5036	11505±4421	2.37132	NS	1.51674	NS	2.30904	NS	2.33955	0.0134891	2.17986	0.0167469	1.85287	NS	1.71997	NS
AT3G63030.1	AT3G63030	23453±5700	24674±6574	19778±10898	7369±5418	18736±3647	15915±11933	7185±7185	15132±9999	0.0731974	NS	-0.245901	NS	-1.67011	0.038271	-0.323939	NS	-0.559382	NS	-1.70662	NS	-0.632166	NS
AT1G43710.1	AT1G43710	504±873	1229±1282	1674±1799	535±926	4114±1789	5237±1437	9662±5095	10277±4363	1.28603	NS	1.73173	NS	0.0856536	NS	3.02825	NS	3.37645	0.0175656	4.26007	NS	4.34906	0.0466606
AT4G13720.2	AT4G13720	48713±9293	79505±2949	84758±15477	42435±16303	87363±15640	111570±33755	101534±28345	104739±36927	0.706735	0.0223379	0.799034	NS	-0.199044	NS	0.842702	0.0355738	1.19556	NS	1.05957	NS	1.10442	NS
AT5G17710.2	AT5G17710	142891±12835	134828±11329	112798±31233	95213±15773	115107±4173	125732±18125	93005±25171	126956±26258	-0.0837947	NS	-0.341174	NS	-0.585689	0.0264344	-0.311941	NS	-0.184567	NS	-0.619531	NS	-0.170584	NS
AT4G39860.3	AT4G39860	44327±17235	21937±11154	15387±7585	13744±2475	17754±4662	9973±4038	13589±2567	11130±5261	-1.01478	NS	-1.52645	NS	-1.68929	NS	-1.32001	NS	-2.15209	0.0473646	-1.70574	NS	-1.99372	NS
AT1G31730.1	AT1G31730	3238±785	6385±3722	13457±6553	7844±3349	18656±6984	14622±5186	16058±7235	12715±9745	0.979449	NS	2.05489	NS	1.27622	NS	2.52624	0.0329128	2.17475	0.0352909	2.30989	NS	1.9731	NS
AT5G11680.1	AT5G11680	10552±2491	7513±3495	21618±17946	4679±1148	39753±16422	44180±32165	46345±20249	20507±23276	-0.49005	NS	1.03471	NS	-1.17326	0.0335004	1.91352	NS	2.06582	NS	2.13485	NS	0.958605	NS
AT1G15140.1	AT1G15140	13708±693	9647±3871	13069±9194	6616±2475	7958±3310	11448±2472	7946±3223	186396±308758	-0.506875	NS	-0.0688785	NS	-1.051	0.0160912	-0.784575	NS	-0.259948	NS	-0.786756	NS	3.76518	NS
AT5G08450.3	AT5G08450	24804±4741	21969±5242	16871±2585	20891±4391	13739±1889	14904±3899	14094±3887	21688±5630	-0.175082	NS	-0.555997	NS	-0.247633	NS	-0.852264	0.0337774	-0.734819	NS	-0.815459	NS	-0.193675	NS
AT1G34460.5	AT1G34460	29967±7574	19961±9595	13085±10340	16077±6673	6031±4022	13259±7532	10178±8473	16578±12414	-0.586204	NS	-1.19542	NS	-0.898339	NS	-2.31293	0.0177592	-1.17633	NS	-1.55795	NS	-0.854121	NS
AT3G05520.2	AT3G05520	4955±909	15497±10499	8512±4795	18541±14990	28094±7648	25872±5871	22448±10025	33822±16756	1.64491	NS	0.780583	NS	1.90365	NS	2.50318	0.0144768	2.38431	0.0100556	2.17954	NS	2.7709	NS
AT1G21350.5	AT1G21350	6988±663	2964±2602	2743±2195	6670±5764	6698±760	2240±182	3469±1916	3157±1783	-1.23722	NS	-1.34922	NS	-0.0670807	NS	-0.0610469	NS	-1.64092	0.00208724	-1.0103	NS	-1.14615	NS
AT1G74690.1	AT1G74690	3846±667	5626±1207	4116±883	5739±451	4473±1136	6169±865	6071±1101	7295±1161	0.548484	NS	0.097904	NS	0.577317	NS	0.217717	NS	0.681571	0.0372059	0.658381	NS	0.92341	0.0332372
AT5G14040.1	AT5G14040	88551±9729	136183±14941	107318±20310	107032±22314	110008±25317	152080±3984	136661±26432	130916±15395	0.620965	0.0328015	0.277316	NS	0.273457	NS	0.313022	NS	0.780248	0.00313379	0.626018	NS	0.564063	NS
AT1G09150.1	AT1G09150	521±902	7253±3010	3125±1461	2397±1635	3733±1020	4201±848	6281±3254	3645±1827	3.79847	NS	2.58399	NS	2.20134	NS	2.84029	0.0279163	3.01058	0.015342	3.59093	NS	2.80571	NS
AT2G07360.2	AT2G07360	6617±1768	5268±4165	4513±3057	5748±5046	2186±1564	3488±1814	3017±1158	4416±5381	-0.328954	NS	-0.552121	NS	-0.203038	NS	-1.59779	0.0486527	-0.923774	NS	-1.13284	NS	-0.583249	NS
AT2G27880.1	AT2G27880	132856±19841	89911±15276	79993±19512	85963±29725	80326±22564	61746±20720	84903±20031	116375±20592	-0.563297	NS	-0.731923	NS	-0.628067	NS	-0.725926	NS	-1.10545	0.0247802	-0.645966	NS	-0.191082	NS
AT3G15680.1	AT3G15680	82078±32743	41659±21936	18479±15678	38341±14193	19689±6715	27913±10731	23746±10520	51235±16332	-0.978364	NS	-2.15107	NS	-1.09811	NS	-2.05957	0.0492576	-1.55604	NS	-1.7893	NS	-0.679854	NS
AT3G60830.1	AT3G60830	47462±4855	39985±14870	28817±14037	44921±21254	29907±14158	24635±7458	28417±10142	31946±12962	-0.247342	NS	-0.719878	NS	-0.0794003	NS	-0.666319	NS	-0.946086	0.0226257	-0.740007	NS	-0.571138	NS
AT5G16280.1	AT5G16280	8074±2420	10788±4201	6182±1863	7821±3421	4546±2053	2963±339	3170±1590	4778±2513	0.418062	NS	-0.38522	NS	-0.0458685	NS	-0.828568	NS	-1.44614	0.0387751	-1.34842	NS	-0.756934	NS
AT2G38460.4	AT2G38460	357±619	1932±1989	2316±1399	2051±1295	4255±553	3925±1306	2499±1104	2195±1745	2.43485	NS	2.69599	NS	2.52103	NS	3.57344	0.00406632	3.45691	0.0250887	2.80602	NS	2.61892	NS
AT5G11150.2	AT5G11150	3351±695	2215±628	1648±2112	2006±881	1267±1295	1535±445	1046±1176	2030±1331	-0.597202	NS	-1.02389	NS	-0.740015	NS	-1.4024	NS	-1.12561	0.0339512	-1.67986	NS	-0.722815	NS
AT4G32930.2	AT4G32930	43185±9142	41194±5687	29403±5625	23390±4343	21997±8459	21606±9136	24682±6066	27620±5594	-0.0681113	NS	-0.554583	NS	-0.884612	0.0424209	-0.973235	NS	-0.999093	NS	-0.807056	NS	-0.644796	NS
AT4G28400.1	AT4G28400	68921±13378	59218±6481	53362±7685	41336±11239	40005±5274	41087±7154	45536±3718	39930±9221	-0.218902	NS	-0.369127	NS	-0.737541	NS	-0.78477	0.0406231	-0.746259	NS	-0.597933	NS	-0.787477	NS
AT5G15330.2	AT5G15330	4597±877	3364±563	4418±2113	4214±1793	1705±1207	2683±1333	2903±498	5266±2762	-0.450361	NS	-0.0570656	NS	-0.12554	NS	-1.43039	0.0447749	-0.776879	NS	-0.663196	NS	0.196174	NS
AT3G18280.2	AT3G18280	10029±2442	24317±3608	17213±2360	10244±3804	8965±2141	18512±2813	15141±1834	8242±3072	1.27776	0.0210624	0.779356	NS	0.0305897	NS	-0.161828	NS	0.884293	0.0311116	0.594252	NS	-0.282973	NS
AT2G34530.3	AT2G34530	230±178	449±320	491±298	335±217	1369±671	1240±413	1642±831	2910±1053	0.967498	NS	1.09591	NS	0.542934	NS	2.57301	NS	2.43035	0.0321293	2.83534	NS	3.66093	0.0353866
AT2G43945.1	AT2G43945	114±198	636±316	911±634	358±482	1535±382	1549±684	1527±835	787±644	2.47635	NS	2.99377	NS	1.64854	NS	3.7459	0.0109494	3.75916	0.042932	3.73852	NS	2.78222	NS
AT5G26780.1	AT5G26780	227862±42579	351816±109216	544213±126449	422336±107913	480221±99409	415135±83200	387990±88552	376677±99161	0.626658	NS	1.25601	NS	0.890227	NS	1.07554	0.0285558	0.865417	0.0432147	0.767857	NS	0.725165	NS
AT4G27120.2	AT4G27120	42068±9479	30522±2993	42981±13709	30356±4073	23273±3627	21412±4797	22511±7411	20503±4300	-0.462852	NS	0.0309725	NS	-0.470762	NS	-0.854041	NS	-0.97427	0.0471354	-0.902093	NS	-1.03685	NS
AT5G01590.1	AT5G01590	12097±3976	6141±814	6694±1937	3288±1393	4991±1462	8293±4239	5618±508	3775±940	-0.977964	NS	-0.853687	NS	-1.87924	0.0359681	-1.27729	NS	-0.544566	NS	-1.10657	NS	-1.68001	NS
AT1G69830.1	AT1G69830	1169872±397071	566908±295422	709816±467379	301842±145309	424754±403815	456843±405438	391997±273590	413933±234631	-1.04516	NS	-0.720834	NS	-1.95448	0.0377471	-1.46165	NS	-1.35658	NS	-1.57744	NS	-1.49888	NS
AT5G20930.1	AT5G20930	69405±11439	79876±33639	54192±10732	87751±37960	49715±9637	39264±3146	43804±10999	70559±44417	0.202723	NS	-0.356946	NS	0.338387	NS	-0.481351	NS	-0.821809	0.0232657	-0.663973	NS	0.0237929	NS
AT3G46960.1	AT3G46960	21890±2906	17212±4002	20930±6342	24853±6734	11870±4281	16045±8550	13801±4090	15095±5847	-0.346789	NS	-0.0646637	NS	0.183179	NS	-0.882876	0.0447992	-0.448077	NS	-0.665455	NS	-0.536191	NS
AT1G74790.1	AT1G74790	34869±5417	43411±7668	48874±11188	41012±9790	53547±6382	45570±13669	55278±11573	61785±10112	0.316137	NS	0.487122	NS	0.234117	NS	0.618864	0.0317866	0.386154	NS	0.66477	NS	0.825323	0.0406642
AT1G24160.1	AT1G24160	356±153	408±251	96±96	576±420	38±66	158±106	73±91	452±405	0.19748	NS	-1.88777	NS	0.694247	NS	-3.20502	0.047359	-1.16329	NS	-2.2737	NS	0.344993	NS
AT4G36400.1	AT4G36400	3693±1883	19506±6717	19325±14844	10513±7554	10765±2815	22096±19147	15124±6980	17375±12525	2.40096	0.0484206	2.38754	NS	1.50919	NS	1.54344	0.0371803	2.58082	NS	2.03393	NS	2.23405	NS
AT3G51450.1	AT3G51450	70809±9002	93488±10099	92982±3917	141592±17396	126341±26818	95366±19278	107396±21471	68872±16886	0.400857	NS	0.39302	NS	0.999737	0.00756576	0.835317	0.0433777	0.429543	NS	0.600936	NS	-0.0400145	NS
AT2G39020.1	AT2G39020	22870±4373	21132±1487	14551±6596	34021±2846	14280±8078	9385±5391	13536±4049	16731±2688	-0.114022	NS	-0.652364	NS	0.572958	NS	-0.679455	NS	-1.28492	0.0472547	-0.756624	NS	-0.450879	NS
AT1G18480.1	AT1G18480	8964±3580	5530±2629	3361±1243	10203±6642	2649±373	1824±584	3038±1225	5383±4092	-0.696743	NS	-1.41488	NS	0.186803	NS	-1.75831	NS	-2.29697	0.0454363	-1.56056	NS	-0.735484	NS
AT4G38800.1	AT4G38800	26986±7665	42509±15411	56987±21715	66947±18812	68786±22719	67624±17645	73265±28901	54762±13448	0.655556	NS	1.07842	NS	1.31078	0.0420971	1.34989	NS	1.32531	0.0377175	1.4409	NS	1.02095	NS
AT5G61960.2	AT5G61960	23108±4613	18297±1010	19929±5228	23174±5871	13589±511	14226±3679	14715±2927	16699±3643	-0.33678	NS	-0.213519	NS	0.00412942	NS	-0.76586	0.0388904	-0.699818	NS	-0.651027	NS	-0.468581	NS
AT5G59320.1	AT5G59320	57301±2420	179709±27633	73743±8775	129197±40926	45236±32137	141859±13990	144535±56905	99300±60128	1.64902	0.00904709	0.363942	NS	1.17293	NS	-0.341081	NS	1.30781	0.00330134	1.33477	NS	0.793217	NS
AT2G39770.2	AT2G39770	164598±23954	243087±63858	291743±56969	255323±135271	320304±18133	301400±53768	260114±57629	278889±84881	0.562529	NS	0.825754	NS	0.633376	NS	0.960496	0.0029625	0.872734	0.0294759	0.660199	NS	0.760748	NS
AT1G54570.1	AT1G54570	135387±28002	111694±18887	100259±29187	58932±13961	102913±39149	101419±27321	79134±23867	72539±15365	-0.277536	NS	-0.433351	NS	-1.19997	0.0236545	-0.39566	NS	-0.416761	NS	-0.774723	NS	-0.900252	NS
AT5G20200.1	AT5G20200	11260±311	20432±9662	57047±25687	29467±14187	53118±10506	39382±4985	35733±16007	31200±15239	0.859588	NS	2.34091	NS	1.38789	NS	2.23796	0.00611273	1.80632	0.00369605	1.66602	NS	1.47031	NS
AT3G07990.1	AT3G07990	16930±4499	13683±3300	13423±4704	4174±844	10112±8012	10831±6148	10001±806	8885±2351	-0.307171	NS	-0.334833	NS	-2.01999	0.015752	-0.743388	NS	-0.644371	NS	-0.759378	NS	-0.930101	NS
AT5G59970.2	AT5G59970	294716±22128	490185±107553	574394±114773	699571±121021	628941±64208	599188±167275	447192±98664	440298±43350	0.734	NS	0.962713	NS	1.24714	0.0099291	1.0936	0.00353231	1.02368	NS	0.601567	NS	0.579153	NS
AT1G69530.3	AT1G69530	45110±3439	74928±11185	70139±8102	66482±11568	63027±1757	63914±12127	74955±19557	57532±8565	0.732038	0.0368517	0.636752	0.0397066	0.559514	NS	0.48251	NS	0.502671	NS	0.732565	NS	0.350911	NS
AT3G04710.1	AT3G04710	2165±1093	5649±826	3428±567	9716±517	4974±2124	6193±1811	6359±2577	7639±2475	1.38356	0.0369223	0.662874	NS	2.16576	0.00199921	1.1998	NS	1.51599	NS	1.5542	NS	1.81874	NS
AT3G47810.1	AT3G47810	27487±2806	45549±20679	46995±12196	50225±26202	51764±4298	51514±4960	45179±11481	37978±15045	0.728673	NS	0.773769	NS	0.869653	NS	0.913216	0.00393971	0.906233	0.00684695	0.716912	NS	0.466413	NS
AT3G14010.5	AT3G14010	338674±139912	206210±115772	143769±147267	94132±58353	61112±91419	42046±56991	77586±114153	86418±50489	-0.715783	NS	-1.23614	NS	-1.84713	NS	-2.47036	NS	-3.00986	0.0457546	-2.12602	NS	-1.97049	NS
AT4G33580.2	AT4G33580	11747±2485	16884±2354	19890±2938	20880±5908	22695±1491	23077±6194	22904±7314	31648±7320	0.52333	NS	0.759722	NS	0.829759	NS	0.950063	0.00730777	0.974125	NS	0.963235	NS	1.42977	0.0332372
AT4G02290.1	AT4G02290	81768±7478	72219±16538	45343±22127	58181±29230	28417±5504	55493±14328	45459±24097	63670±19640	-0.179156	NS	-0.850646	NS	-0.490977	NS	-1.52477	0.00221963	-0.559243	NS	-0.846958	NS	-0.360934	NS
AT1G71697.1	AT1G71697	13458±3187	24803±6628	24695±5331	17544±5104	31809±1954	39708±6397	28746±10194	18908±8878	0.882041	NS	0.875756	NS	0.382521	NS	1.24098	0.00353231	1.56095	0.00925464	1.09489	NS	0.490558	NS
AT2G29450.1	AT2G29450	317236±68756	233562±16117	205115±52176	229852±56311	145098±17601	193569±36877	208047±33110	176324±36304	-0.441752	NS	-0.629121	NS	-0.464853	NS	-1.12853	0.0253704	-0.712705	NS	-0.608646	NS	-0.847326	NS
AT5G21080.1	AT5G21080	579±600	1832±1237	3623±1589	267±230	3600±999	3395±1111	2873±1511	3115±2835	1.66034	NS	2.64364	NS	-1.11731	NS	2.63462	0.021519	2.55009	0.0328156	2.30911	NS	2.42584	NS
AT3G24200.2	AT3G24200	33944±1636	47944±15522	86365±33398	117287±31932	142663±79813	49539±9492	87268±38023	90761±23265	0.498171	NS	1.34727	NS	1.78878	0.0193129	2.07135	NS	0.545373	NS	1.36226	NS	1.41888	0.037368
AT4G25580.1	AT4G25580	1065±75	795±377	308±335	1539±586	951±374	323±357	507±391	857±301	-0.421127	NS	-1.78847	NS	0.530824	NS	-0.163759	NS	-1.71883	0.0420334	-1.06989	NS	-0.312768	NS
AT4G03200.1	AT4G03200	1598±627	551±396	592±282	1583±953	585±472	1506±1026	624±304	208±120	-1.53469	NS	-1.43166	NS	-0.0133428	NS	-1.44885	NS	-0.085137	NS	-1.35691	NS	-2.93948	0.0475091
AT2G39340.1	AT2G39340	29111±11401	17744±3429	9016±3414	1226±1690	7857±3829	19263±8918	12625±3871	6906±2201	-0.714244	NS	-1.69087	NS	-4.569	0.0242864	-1.88938	NS	-0.595711	NS	-1.20519	NS	-2.07554	NS
AT4G17950.1	AT4G17950	7238±1787	7004±1628	3214±1827	6407±1486	3549±1376	2433±1637	3838±1736	4249±1647	-0.0472353	NS	-1.17096	NS	-0.175774	NS	-1.02804	NS	-1.57282	0.0445532	-0.915149	NS	-0.768312	NS
AT5G64570.1	AT5G64570	125027±17001	103006±18843	96399±22700	87220±13083	64540±21358	105234±41793	79751±28604	93693±34443	-0.279516	NS	-0.375143	NS	-0.519502	NS	-0.953966	0.0321066	-0.248641	NS	-0.64867	NS	-0.416218	NS
AT2G24270.2	AT2G24270	3378±2454	9842±9602	14533±10697	12697±12144	19943±1802	15351±4430	14946±8153	10623±9295	1.54256	NS	2.10489	NS	1.90998	NS	2.56136	0.00269219	2.1839	0.028111	2.1453	NS	1.65279	NS
AT3G56860.4	AT3G56860	3653±732	9515±3705	9817±4104	7624±2952	14770±1490	11448±6299	16003±9141	10874±2420	1.38092	NS	1.426	NS	1.06124	NS	2.01525	0.00146759	1.64774	NS	2.13096	NS	1.57345	0.0269242
AT4G11450.1	AT4G11450	981±447	3187±1711	3954±2154	1804±1255	4355±1030	4806±1013	8005±5221	4691±2217	1.69875	NS	2.00997	NS	0.877981	NS	2.14948	0.0144768	2.29148	0.0105804	3.02743	NS	2.25641	NS
AT2G03150.1	AT2G03150	33949±13603	18387±5899	16239±7725	8035±3098	8597±7227	12334±5918	12825±8015	15630±4160	-0.884645	NS	-1.06389	NS	-2.07895	0.0481698	-1.98132	NS	-1.46068	NS	-1.40439	NS	-1.11897	NS
AT3G02830.1	AT3G02830	750±306	395±63	304±213	170±50	248±125	229±162	281±171	301±120	-0.922261	NS	-1.29902	NS	-2.13548	0.0476009	-1.59355	NS	-1.70757	NS	-1.41542	NS	-1.31611	NS
AT1G53400.1	AT1G53400	1326±253	1605±1031	3470±3454	325±348	5572±5137	1373±531	3296±1468	1997±905	0.275751	NS	1.38804	NS	-2.0265	0.027115	2.0711	NS	0.050208	NS	1.3137	NS	0.59103	NS
AT2G46890.1	AT2G46890	3365±976	2980±841	5216±1224	4579±662	6285±1303	7093±868	5911±1659	7010±1234	-0.175529	NS	0.632286	NS	0.444333	NS	0.901122	NS	1.07571	0.0169039	0.812554	NS	1.05854	0.0418799
AT1G43800.1	AT1G43800	22522±15115	51223±15277	49058±14621	60265±13544	64589±12519	68534±24424	51817±16241	56483±14764	1.18547	NS	1.12317	NS	1.42	0.0481586	1.51995	0.0344884	1.60548	NS	1.20209	NS	1.32649	NS
AT5G16760.1	AT5G16760	77406±15919	97815±15911	131002±23476	150579±75866	207740±88350	166487±27460	221612±108071	176668±13438	0.337603	NS	0.759065	NS	0.959997	NS	1.42425	NS	1.10489	0.0177298	1.51751	NS	1.19052	0.00879215
AT5G28510.1	AT5G28510	18262±2286	59582±18798	53329±23686	10360±2111	28177±23182	35451±19731	106961±68292	55411±31618	1.70596	NS	1.54602	NS	-0.817858	0.0213151	0.625616	NS	0.956939	NS	2.5501	NS	1.60126	NS
AT3G28500.1	AT3G28500	8446±1829	6421±1410	5969±1371	4924±2443	4548±907	6902±2063	5427±1454	5830±1677	-0.395275	NS	-0.500571	NS	-0.778393	NS	-0.892838	0.0468524	-0.29126	NS	-0.638008	NS	-0.534665	NS
AT5G63960.2	AT5G63960	9734±1516	9241±2832	5050±707	6222±1801	10848±3388	7205±1416	16672±5230	10258±3428	-0.0749393	NS	-0.946679	0.0399138	-0.645712	NS	0.156324	NS	-0.434009	NS	0.776301	NS	0.0755808	NS
AT5G15400.1	AT5G15400	136918±47845	76777±23770	52479±31610	37273±13608	43687±15858	76831±31929	69806±23094	83915±37283	-0.834562	NS	-1.38349	NS	-1.87711	0.0398863	-1.64802	NS	-0.833549	NS	-0.971883	NS	-0.706307	NS
AT5G02960.1	AT5G02960	87728±17889	66620±7889	45528±8448	45335±28073	33609±7765	58742±7286	52521±21375	47134±22288	-0.39708	NS	-0.946269	NS	-0.952388	NS	-1.38418	0.0179171	-0.578632	NS	-0.740142	NS	-0.896251	NS
AT2G24390.1	AT2G24390	6152±1662	3170±484	5268±2551	2737±1103	3295±959	3122±1967	2731±2158	2017±455	-0.956662	NS	-0.223709	NS	-1.16824	NS	-0.900483	NS	-0.978684	NS	-1.17153	NS	-1.60832	0.0388845
AT1G61690.1	AT1G61690	7576±1644	21413±1826	8026±5029	14141±2911	16241±6122	10317±8053	11808±2960	18399±6650	1.49889	0.00583054	0.0832369	NS	0.900317	0.0421504	1.10001	NS	0.445415	NS	0.640175	NS	1.28005	NS
AT2G28430.1	AT2G28430	13132±3350	12152±2490	7816±2629	8524±4372	4493±1741	9570±1360	6630±3991	9393±1883	-0.111882	NS	-0.748595	NS	-0.623457	NS	-1.54734	0.0296125	-0.456538	NS	-0.985979	NS	-0.48353	NS
AT1G18800.1	AT1G18800	304336±131438	220569±36790	117958±23838	42473±15153	93880±12175	191587±100782	134658±37276	89456±6927	-0.464439	NS	-1.36739	NS	-2.84103	0.0414031	-1.69677	NS	-0.667666	NS	-1.17636	NS	-1.76642	NS
AT1G10850.1	AT1G10850	1877±940	3273±1433	5177±1935	5508±651	6742±2760	5884±1130	5126±2460	4597±1806	0.802315	NS	1.46363	NS	1.55316	0.010763	1.84483	NS	1.64848	0.019333	1.44953	NS	1.29245	NS
AT5G40580.1	AT5G40580	10237±1327	6971±3166	2435±2928	7339±3098	2366±1489	5488±2245	4533±4480	7411±5780	-0.554337	NS	-2.07169	NS	-0.480024	NS	-2.11309	0.00630615	-0.899429	NS	-1.17506	NS	-0.466014	NS
AT2G43530.1	AT2G43530	35721±6966	46099±11647	35603±6532	41248±11954	16449±5228	41267±2064	57839±16871	40001±15989	0.367959	NS	-0.00474387	NS	0.207579	NS	-1.11878	0.0322341	0.208213	NS	0.695278	NS	0.163292	NS
AT5G12370.1	AT5G12370	9412±1673	7968±2289	7531±2429	6063±914	5893±1773	4352±1992	6029±2308	8409±2183	-0.240324	NS	-0.321588	NS	-0.634355	NS	-0.675463	NS	-1.11265	0.0471354	-0.642553	NS	-0.162595	NS
AT3G10260.2	AT3G10260	883±1034	8023±716	5945±1710	6232±4036	6382±3673	2656±2205	3968±2398	3287±1181	3.18236	0.00583054	2.74995	0.0484525	2.81798	NS	2.85221	NS	1.5875	NS	2.16679	NS	1.89494	NS
AT5G13140.1	AT5G13140	1240±348	0±0	458±665	334±579	297±515	380±659	502±519	499±347	-24.3715	0.0174647	-1.43677	NS	-1.8905	NS	-2.05891	NS	-1.70331	NS	-1.30456	NS	-1.31137	NS
AT1G64040.1	AT1G64040	4145±1250	3052±400	1121±808	3114±155	2298±147	1204±868	2528±570	2079±775	-0.44166	NS	-1.88648	NS	-0.412266	NS	-0.850781	NS	-1.78295	0.0479652	-0.713148	NS	-0.995358	NS
AT1G24320.1	AT1G24320	11531±2017	16343±5855	20963±4334	18253±2087	26666±2264	20625±10730	26771±12828	18342±9258	0.503164	NS	0.862346	NS	0.662598	0.027338	1.20947	0.00339273	0.838854	NS	1.21516	NS	0.669661	NS
AT2G47390.1	AT2G47390	1116952±19485	608732±431127	447968±331401	174502±28361	459308±392397	516714±466946	639676±408337	883595±438744	-0.875689	NS	-1.3181	NS	-2.67825	1.17276e-05	-1.28203	NS	-1.11213	NS	-0.804154	NS	-0.33811	NS
AT4G38890.1	AT4G38890	6652±601	4308±350	6148±1223	5471±1789	7480±1696	7799±1691	10061±2864	8332±1684	-0.626735	0.019672	-0.113564	NS	-0.282044	NS	0.169249	NS	0.22955	NS	0.59692	NS	0.32483	NS
AT1G01740.2	AT1G01740	4813±1295	4987±2421	1951±1398	6004±2128	930±1201	1370±1624	2173±1877	1017±1762	0.0509994	NS	-1.30253	NS	0.318752	NS	-2.37056	0.0328085	-1.81303	NS	-1.1471	NS	-2.24243	NS
AT1G66800.1	AT1G66800	15456±3041	13254±3926	9022±3162	7476±2759	10662±3948	6083±5251	8731±5076	10341±4795	-0.221749	NS	-0.776582	NS	-1.04789	0.0433041	-0.535744	NS	-1.34515	NS	-0.824006	NS	-0.579752	NS
AT3G13860.1	AT3G13860	3677520±783213	2524341±1012185	2144441±1150632	3361678±882288	1713096±630616	1870395±751335	2394447±825616	3172049±1471674	-0.542826	NS	-0.778131	NS	-0.129551	NS	-1.10213	0.0438164	-0.97539	NS	-0.61904	NS	-0.213318	NS
AT5G64460.8	AT5G64460	122586±18661	152752±47386	127049±48432	63910±16428	141109±29373	143129±34400	189398±56704	70817±29904	0.317393	NS	0.0515852	NS	-0.939671	0.0260349	0.203011	NS	0.223517	NS	0.627622	NS	-0.791618	NS
AT3G45190.1	AT3G45190	4539±2775	14197±1367	9792±4268	16857±4429	10345±3224	12941±4757	10740±4796	9038±2806	1.64518	0.022721	1.10931	NS	1.89293	0.0261131	1.18856	NS	1.51159	NS	1.24264	NS	0.993622	NS
AT5G53820.1	AT5G53820	13164±3680	15271±1663	19223±3006	4834±1581	13849±693	16514±4953	22832±7978	19614±10409	0.214201	NS	0.546241	NS	-1.44533	0.0364353	0.0731502	NS	0.327106	NS	0.794409	NS	0.575226	NS
AT5G44200.2	AT5G44200	249000±64133	158939±46560	307718±114376	300764±97794	124714±91767	99155±21744	142808±72272	119423±26496	-0.647673	NS	0.305463	NS	0.272486	NS	-0.997517	NS	-1.32839	0.0332608	-0.802064	NS	-1.06006	NS
AT2G21230.1	AT2G21230	5179±876	10295±7848	9954±4115	9545±4875	20780±4685	24242±9472	10911±5173	8968±3401	0.991165	NS	0.942466	NS	0.882065	NS	2.00437	0.0111989	2.22665	0.0432147	1.07497	NS	0.791996	NS
AT1G50900.1	AT1G50900	16425±2149	60997±53638	10272±2580	10317±2248	8931±3863	8624±4362	9736±5742	133957±126377	1.8928	NS	-0.677126	NS	-0.6709	0.0421504	-0.879004	NS	-0.929391	NS	-0.754535	NS	3.02774	NS
AT2G44530.1	AT2G44530	47392±10870	93280±12325	70077±27828	92066±8015	72116±16093	99081±28211	72614±21128	87693±17394	0.976927	0.0295199	0.564297	NS	0.958031	0.00976583	0.605674	NS	1.06397	NS	0.615615	NS	0.887816	NS
AT3G08530.1	AT3G08530	87992±8193	146093±39440	186520±67401	230791±77172	212173±84535	123787±43687	160903±69319	132255±14468	0.73144	NS	1.08389	NS	1.39114	0.049644	1.26979	NS	0.492411	NS	0.870748	NS	0.587882	0.0307098
AT1G04970.1	AT1G04970	3126±1127	3700±1271	5713±4882	8490±3729	13019±3576	13610±3485	7628±4215	6196±3251	0.242996	NS	0.869673	NS	1.44121	NS	2.0579	0.0204309	2.12193	0.0168041	1.28666	NS	0.986783	NS
AT4G26720.1	AT4G26720	3711±1134	3292±839	3194±586	1646±2562	1802±950	716±519	2415±583	1265±745	-0.172824	NS	-0.216432	NS	-1.17245	NS	-1.0419	NS	-2.37377	0.0270977	-0.619283	NS	-1.55171	NS
AT1G48410.3	AT1G48410	15106±3160	26938±12250	30378±13930	39226±4644	44460±18776	32034±6594	41301±25706	25105±11354	0.834487	NS	1.00787	NS	1.37663	0.00508554	1.55732	NS	1.08445	0.0296827	1.45099	NS	0.732808	NS
AT4G38270.1	AT4G38270	6516±2031	9864±1072	25459±11991	15148±2909	11973±5066	14016±1579	19948±13282	26963±9737	0.598051	NS	1.966	NS	1.21692	0.0239451	0.877592	NS	1.10494	0.0160406	1.61407	NS	2.04877	NS
AT3G22370.1	AT3G22370	0±0	1249±348	765±227	591±382	659±389	967±538	553±555	963±614	24.3125	0.0169422	23.606	0.0256274	23.2327	NS	23.3899	NS	23.9424	NS	23.1372	NS	23.9377	NS
AT5G17560.1	AT5G17560	28445±4009	37638±9344	32420±8882	53801±8197	50849±11266	35480±16407	44258±15436	31716±12569	0.40403	NS	0.188709	NS	0.919466	0.0158889	0.838064	0.0489184	0.31885	NS	0.637771	NS	0.15707	NS
AT1G51360.1	AT1G51360	5777±2397	8879±3406	9171±973	11699±611	12851±2101	8762±2502	10721±4414	6296±1812	0.620148	NS	0.666776	NS	1.01797	0.024818	1.15342	0.0321066	0.601029	NS	0.89201	NS	0.1242	NS
AT3G11040.3	AT3G11040	0±0	9019±1038	4586±2685	10601±3561	0±0	11±19	2968±3105	1258±2179	27.1636	0.00141905	26.1881	NS	27.3968	0.0129505	-0.0740551	NS	17.4922	NS	25.5602	NS	24.3222	NS
AT2G44970.1	AT2G44970	0±0	197±125	154±65	507±309	577±140	648±260	827±879	474±497	21.6531	NS	21.2977	NS	23.011	NS	23.199	0.00565975	23.366	0.0244508	23.7172	NS	22.9144	NS
AT3G07610.3	AT3G07610	14596±3020	33836±8416	16567±4699	26432±2106	32808±10610	28860±4514	25916±11662	34440±20081	1.21301	NS	0.18274	NS	0.856754	0.0104663	1.16847	NS	0.983514	0.0212013	0.828291	NS	1.23855	NS
AT2G18250.1	AT2G18250	40084±11709	24089±8288	22593±10849	28696±25452	35136±21119	15689±1558	18929±19327	16509±2009	-0.734624	NS	-0.827137	NS	-0.482164	NS	-0.190058	NS	-1.35321	0.0401549	-1.0824	NS	-1.27972	NS
AT5G10940.1	AT5G10940	3041±1195	3270±1602	2285±2740	2916±2644	1727±1378	7006±1649	5411±2256	8794±1596	0.104592	NS	-0.412155	NS	-0.0605769	NS	-0.816504	NS	1.2037	0.0471016	0.830981	NS	1.53159	0.0264678
AT5G67530.1	AT5G67530	55345±22606	35502±6736	58962±13558	10529±4612	46507±7651	44070±11150	88881±28248	86948±66122	-0.640531	NS	0.0913346	NS	-2.39398	0.0433224	-0.25102	NS	-0.328673	NS	0.683419	NS	0.651687	NS
AT1G51780.1	AT1G51780	4757±550	1616±1797	3211±3268	222±385	1697±1775	2829±2196	2838±2004	3991±2887	-1.55717	NS	-0.566941	NS	-4.41689	0.00155966	-1.48704	NS	-0.749697	NS	-0.7453	NS	-0.253418	NS
AT1G76690.1	AT1G76690	9155±2129	12305±3371	19631±4342	12840±3695	19139±4182	15125±5172	14863±5803	18786±3765	0.426584	NS	1.10047	NS	0.488056	NS	1.06388	0.0354469	0.724354	NS	0.699051	NS	1.037	0.0452453
AT5G54110.1	AT5G54110	16555±5631	11474±1771	10267±7374	1571±1791	6327±2852	13327±1989	10541±3331	7128±1619	-0.528916	NS	-0.689186	NS	-3.39679	0.0213357	-1.38761	NS	-0.312838	NS	-0.651163	NS	-1.21567	NS
AT3G48410.2	AT3G48410	6705±3285	9318±3124	11209±5757	9027±3424	20796±11977	18384±3023	26771±21804	17745±3700	0.474628	NS	0.741308	NS	0.428945	NS	1.6329	NS	1.45503	0.0213739	1.99722	NS	1.40395	0.0450422
AT2G38230.1	AT2G38230	119671±15372	96557±15275	85948±49353	72503±10982	53321±44876	67772±58619	65857±57743	90293±44488	-0.309621	NS	-0.477533	NS	-0.722957	0.0220582	-1.16629	NS	-0.82031	NS	-0.861662	NS	-0.406389	NS
AT4G09620.1	AT4G09620	3463±873	2482±622	2579±582	1382±102	2371±593	2444±1175	2248±1064	1591±1255	-0.480442	NS	-0.425017	NS	-1.3249	0.0257696	-0.546662	NS	-0.502617	NS	-0.623116	NS	-1.1218	NS
AT4G08310.1	AT4G08310	718±817	2680±2433	3570±490	2782±1659	4325±3670	4607±1217	3894±3551	3128±1816	1.89858	NS	2.31216	0.0349673	1.95249	NS	2.58875	NS	2.67999	0.0207533	2.43738	NS	2.12156	NS
AT1G03760.1	AT1G03760	2620±690	1901±1041	1115±313	970±752	880±137	1384±870	1725±764	1098±311	-0.462562	NS	-1.23186	NS	-1.4322	NS	-1.57308	0.0238615	-0.920717	NS	-0.602551	NS	-1.25451	NS
AT3G48710.1	AT3G48710	2982±944	2805±2475	1297±1424	840±620	1389±807	2676±1079	1609±1297	1009±303	-0.0879176	NS	-1.20059	NS	-1.82734	0.0463999	-1.10221	NS	-0.156154	NS	-0.889691	NS	-1.56298	NS
AT3G01500.2	AT3G01500	912±635	2254±593	2003±636	2325±388	3415±379	2326±445	1763±781	2183±497	1.30442	NS	1.13416	NS	1.3487	0.0463999	1.90352	0.0101167	1.34927	NS	0.949704	NS	1.25822	NS
AT4G22880.3	AT4G22880	708825±231449	403141±43297	433229±41418	43316±28303	341168±124565	879945±646094	392178±299461	442893±541580	-0.814143	NS	-0.7103	NS	-4.03244	0.0147538	-1.05495	NS	0.311984	NS	-0.853918	NS	-0.678471	NS
AT4G16265.1	AT4G16265	726±266	853±216	558±211	434±235	208±106	157±201	480±145	95±95	0.233194	NS	-0.378741	NS	-0.741039	NS	-1.80284	NS	-2.2059	NS	-0.594888	NS	-2.93478	0.0447995
AT2G28680.1	AT2G28680	2564±685	395±95	1949±1340	1454±1025	1778±1099	1417±1377	1484±1157	800±736	-2.69585	0.022721	-0.395667	NS	-0.817589	NS	-0.528227	NS	-0.85474	NS	-0.788719	NS	-1.68022	NS
AT3G09150.3	AT3G09150	1187±815	2075±1136	2279±1351	1071±1168	3565±465	3764±353	2567±1547	3665±850	0.805489	NS	0.940912	NS	-0.148751	NS	1.58628	0.0227186	1.66427	0.0162683	1.11239	NS	1.62618	NS
AT1G22940.1	AT1G22940	21154±2390	35766±12183	52256±20902	61877±15523	52048±31574	46477±29372	50696±37524	73915±11045	0.757641	NS	1.30466	NS	1.54845	0.0197335	1.29889	NS	1.13559	NS	1.26094	NS	1.80492	0.00894399
AT1G52340.1	AT1G52340	88±153	2812±700	808±797	3027±677	842±867	884±542	533±546	975±1064	4.98547	0.0140321	3.18595	NS	5.09137	0.00517613	3.24602	NS	3.31554	NS	2.58812	NS	3.45709	NS
AT2G26780.1	AT2G26780	1614±589	4095±1043	7032±1336	1780±448	5525±1664	6011±2402	9294±9861	3283±931	1.34322	NS	2.12338	0.0210866	0.141883	NS	1.77548	0.0321066	1.89698	NS	2.52564	NS	1.02447	NS
AT4G13010.1	AT4G13010	755147±232901	463382±43326	499362±50863	94579±35587	410280±130219	947122±650051	462053±297013	505957±575622	-0.704554	NS	-0.596672	NS	-2.99716	0.0155756	-0.880148	NS	0.326793	NS	-0.708698	NS	-0.577742	NS
AT2G15690.1	AT2G15690	1125±536	1725±606	1886±699	2638±760	3250±450	2654±1347	2031±1113	2648±145	0.6164	NS	0.745304	NS	1.22901	NS	1.53022	0.014261	1.2376	NS	0.85165	NS	1.23433	0.0285808
AT1G73880.1	AT1G73880	868165±290380	458615±270168	782924±148048	329483±50793	141554±235790	256199±247495	560584±321316	274704±162693	-0.920684	NS	-0.149097	NS	-1.39776	NS	-2.61661	0.0444269	-1.7607	NS	-0.631038	NS	-1.66009	NS
AT1G07510.1	AT1G07510	419±233	1079±165	866±356	1457±649	1123±365	1010±200	783±531	296±268	1.36234	0.0473697	1.04532	NS	1.7962	NS	1.42011	NS	1.26734	0.0487692	0.899604	NS	-0.503957	NS
AT1G79010.1	AT1G79010	410955±245807	515369±300675	2026767±231370	2059297±1118226	2175238±498574	1387451±658317	1047457±1033812	988476±723583	0.326624	NS	2.30213	0.0113108	2.3251	NS	2.40412	0.0124468	1.75538	NS	1.34984	NS	1.26622	NS
AT5G45610.1	AT5G45610	9054±842	7612±1131	5308±1586	3919±1847	7201±2058	7788±2476	21849±22878	10508±1048	-0.250241	NS	-0.770352	NS	-1.20774	0.0213357	-0.330362	NS	-0.217196	NS	1.27098	NS	0.214892	NS
AT1G22060.1	AT1G22060	2386±1129	6811±4508	3526±1966	8980±2065	3046±2852	6326±897	4393±3683	7368±5371	1.51289	NS	0.563164	NS	1.91165	0.0155756	0.351918	NS	1.40636	0.0192018	0.880242	NS	1.62619	NS
AT4G32551.2	AT4G32551	949±927	1319±1551	804±893	5081±4958	3201±1169	3960±667	395±656	5938±1701	0.475055	NS	-0.23905	NS	2.42031	NS	1.75373	NS	2.06059	0.0211361	-1.26348	NS	2.64519	0.0332372
AT5G57860.3	AT5G57860	6816±3472	4849±5066	2713±2085	4474±2561	36±63	4810±5896	4300±5898	8130±3706	-0.49135	NS	-1.32871	NS	-0.607273	NS	-7.54407	0.0438868	-0.502852	NS	-0.664684	NS	0.254227	NS
AT5G11340.1	AT5G11340	555±555	1896±636	3262±1720	3837±762	2599±869	932±949	1135±1967	990±1062	1.77209	NS	2.55486	NS	2.78901	0.00868155	2.22706	0.0422054	0.747828	NS	1.03265	NS	0.834968	NS
AT1G55530.1	AT1G55530	203±28	817±477	257±322	515±485	1211±139	1056±788	374±648	2213±795	2.00702	NS	0.339525	NS	1.34132	NS	2.57503	0.00120686	2.37807	NS	0.881207	NS	3.44438	0.0351024
AT2G25170.3	AT2G25170	2166±97	2701±2737	3450±3480	6595±4554	5043±2723	71±71	2845±2116	833±808	0.318161	NS	0.671551	NS	1.60594	NS	1.21903	NS	-4.92168	0.000101967	0.393206	NS	-1.37902	NS
AT2G34930.1	AT2G34930	43216±4661	35616±12907	80338±49306	194088±133749	30458±22608	17290±1501	31664±23727	24343±9310	-0.279027	NS	0.89452	NS	2.16707	NS	-0.504742	NS	-1.32155	0.00389224	-0.448719	NS	-0.828025	NS
AT5G06110.1	AT5G06110	705±786	718±530	1856±1347	5980±2130	1626±279	456791±93284	893±310	1899±1032	0.0269783	NS	1.3958	NS	3.08365	0.0271077	1.20474	NS	9.33874	0.00482483	0.340388	NS	1.42859	NS
AT1G17890.1	AT1G17890	61289±5186	71547±10078	61083±13717	83754±22522	101161±7904	94786±7400	77298±17672	98552±23782	0.223248	NS	-0.00486362	NS	0.450507	NS	0.722944	0.00526853	0.629026	0.00917888	0.334788	NS	0.685246	NS
AT3G07640.1	AT3G07640	14135±2193	13189±9265	7032±4829	9723±4721	11333±3059	4882±1603	9863±4373	4981±4021	-0.0999324	NS	-1.00724	NS	-0.539763	NS	-0.318731	NS	-1.53358	0.0108934	-0.519134	NS	-1.50467	NS
AT2G34970.1	AT2G34970	5566±413	5023±1332	3210±1933	7176±2470	4915±1022	3360±538	4899±2513	3928±1037	-0.1482	NS	-0.794202	NS	0.366415	NS	-0.17943	NS	-0.728147	0.0122572	-0.184152	NS	-0.502757	NS
AT5G40020.1	AT5G40020	3043±1614	5084±2952	6510±4163	8704±2137	6069±3109	8720±713	4129±2788	4379±2374	0.740475	NS	1.09722	NS	1.51623	0.0348898	0.996087	NS	1.51878	0.0126822	0.440521	NS	0.525228	NS
AT2G01190.1	AT2G01190	29563±1650	35846±4731	41973±4501	30394±2875	42922±5808	50629±6577	43447±5045	55122±6523	0.277982	NS	0.505629	NS	0.0399545	NS	0.537895	NS	0.776138	0.0138456	0.555446	NS	0.898809	0.0144523
AT4G20890.1	AT4G20890	136251±22718	162764±24410	186799±27015	179621±17734	215121±17322	207837±8374	196499±7011	206056±33307	0.256522	NS	0.455219	NS	0.398695	NS	0.658882	0.0179746	0.609188	0.0155153	0.528254	NS	0.596769	NS
AT5G49030.3	AT5G49030	23309±2029	20480±7385	19869±4637	40206±9630	16803±10140	10725±3871	15607±3803	15935±3780	-0.186635	NS	-0.230312	NS	0.786553	NS	-0.472136	NS	-1.11981	0.0165618	-0.578672	NS	-0.54863	NS
AT1G30400.1	AT1G30400	5095±814	3308±774	3845±1966	3914±1822	3610±1572	2255±610	3769±557	2487±1196	-0.623064	NS	-0.40621	NS	-0.380358	NS	-0.497153	NS	-1.17582	0.0179694	-0.434861	NS	-1.03472	NS
AT2G38380.1	AT2G38380	140018±20318	145211±42644	197474±40118	415062±31349	190510±37687	259376±38942	186908±27426	204971±70034	0.0525394	NS	0.496055	NS	1.56771	0.00125341	0.44426	NS	0.889434	0.0194721	0.416718	NS	0.549813	NS
AT2G32600.1	AT2G32600	19202±2951	15456±3976	16048±5711	23716±6685	15998±5276	10349±1578	16678±5928	25005±3349	-0.31303	NS	-0.258811	NS	0.30461	NS	-0.263386	NS	-0.89173	0.0209282	-0.203258	NS	0.380972	NS
AT5G12040.1	AT5G12040	70822±9789	107121±11568	84781±11759	92444±3758	90332±21507	112867±13296	88762±17572	91438±14563	0.596973	0.0430898	0.25954	NS	0.384383	NS	0.351043	NS	0.672351	0.0231125	0.325746	NS	0.368604	NS
AT1G02560.1	AT1G02560	126887±20398	105605±6932	103195±18582	103368±5095	87722±10610	76165±2429	91952±7071	93472±10866	-0.264869	NS	-0.29817	NS	-0.295755	NS	-0.532536	NS	-0.736349	0.0250768	-0.464592	NS	-0.440947	NS
AT3G56720.3	AT3G56720	1794±93	2192±704	2769±987	5359±2913	1644±99	995±310	1764±436	1351±500	0.289102	NS	0.625864	NS	1.57853	NS	-0.126344	NS	-0.849575	0.0254133	-0.0239211	NS	-0.409353	NS
AT2G26210.3	AT2G26210	13963±2048	12527±957	12782±844	10183±1362	11691±1535	8348±1080	10576±199	12987±1773	-0.156561	NS	-0.127448	NS	-0.455445	NS	-0.25616	NS	-0.742037	0.0264274	-0.400743	NS	-0.104494	NS
AT1G77030.1	AT1G77030	19444±2456	15812±4857	20114±4543	14250±948	21866±4331	11917±1915	17440±1058	15778±378	-0.298369	NS	0.0488109	NS	-0.448378	NS	0.16934	NS	-0.706293	0.0266317	-0.15691	NS	-0.301452	NS
AT5G08530.1	AT5G08530	181114±32485	244428±31329	257207±24427	271949±16616	249360±18372	285091±28241	255216±39759	247486±25092	0.432508	NS	0.506026	NS	0.586436	0.0222384	0.461327	NS	0.654522	0.0266424	0.494818	NS	0.450445	NS
AT1G03230.1	AT1G03230	1658672±173938	1981597±418661	1834277±387472	1659202±323749	2531571±261248	2544548±336077	2330044±549024	2205279±326008	0.256635	NS	0.145183	NS	0.000460855	NS	0.610004	0.0178481	0.617381	0.0289537	0.490329	NS	0.410932	NS
AT5G23680.1	AT5G23680	53542±6980	63458±5493	97610±12245	54857±11140	70229±16491	98051±17730	74494±10868	46398±21709	0.245132	NS	0.866355	0.0308551	0.0350141	NS	0.391394	NS	0.872869	0.0291357	0.476453	NS	-0.206607	NS
AT1G69210.1	AT1G69210	19538±2959	32003±3207	22616±7061	26190±3353	22494±7443	30855±4038	27748±10617	22465±3749	0.711901	0.0289305	0.211008	NS	0.422673	NS	0.203228	NS	0.65918	0.031595	0.506084	NS	0.201348	NS
AT4G19020.1	AT4G19020	4252±363	5264±1206	7143±2142	6587±1354	6271±1794	7046±1201	5906±1505	6768±774	0.308036	NS	0.748328	NS	0.631362	NS	0.560514	NS	0.728548	0.0328707	0.473978	NS	0.670477	0.0258125
AT2G25280.1	AT2G25280	77245±4141	98584±7643	106315±15125	86136±7858	117126±11857	120116±18875	114885±11066	120287±33607	0.351909	NS	0.460829	NS	0.157167	NS	0.600547	0.0124468	0.636918	0.0332172	0.572674	NS	0.638964	NS
AT3G46970.1	AT3G46970	286060±41004	267631±33294	226397±42756	208282±27239	188488±63504	180035±24691	194695±27893	183648±31335	-0.0960686	NS	-0.337461	NS	-0.457774	NS	-0.601843	NS	-0.668037	0.0332608	-0.555098	NS	-0.639372	NS
AT2G29560.1	AT2G29560	229365±27580	175181±57217	272109±86545	365705±149933	192402±43614	148485±23971	161649±37818	209255±71377	-0.388798	NS	0.246541	NS	0.673037	NS	-0.253515	NS	-0.62732	0.0332608	-0.504774	NS	-0.13238	NS
AT2G38010.2	AT2G38010	46835±6538	37752±8638	44418±9073	67075±19032	54117±22076	31144±3539	42322±8078	32850±5947	-0.311024	NS	-0.0764389	NS	0.518173	NS	0.208502	NS	-0.588619	0.0378085	-0.146174	NS	-0.511674	NS
AT3G20250.2	AT3G20250	226340±66706	247509±22666	298513±47856	495520±27749	343882±79278	386679±36462	305073±77702	321295±70209	0.128986	NS	0.3993	NS	1.13045	0.00691335	0.603417	NS	0.772641	0.0378469	0.430659	NS	0.505403	NS
AT4G03430.3	AT4G03430	6313±738	6005±2113	5862±1166	7910±1275	6908±1738	3657±1097	6338±1323	6443±965	-0.0722402	NS	-0.106945	NS	0.325299	NS	0.12987	NS	-0.787595	0.0431506	0.00567002	NS	0.0292939	NS
AT5G25980.2	AT5G25980	610269±120368	401529±68557	490000±41814	733760±90993	397464±49543	358454±35580	420639±46416	347147±72288	-0.603941	NS	-0.316661	NS	0.265863	NS	-0.618619	NS	-0.767656	0.0431506	-0.536861	NS	-0.813896	NS
AT5G07350.2	AT5G07350	1357278±79453	1319871±162749	1987499±164531	1422255±95362	2196059±201576	2752484±692012	2032046±428095	2595508±585240	-0.0403194	NS	0.550238	NS	0.0674641	NS	0.694201	0.00677859	1.02002	0.043217	0.582217	NS	0.9353	NS
AT5G48030.1	AT5G48030	13625±2676	17719±3155	10033±4193	17984±5277	13858±1993	7877±1128	12767±4356	7852±1731	0.379007	NS	-0.441512	NS	0.400417	NS	0.0243929	NS	-0.790583	0.0447379	-0.0938596	NS	-0.795138	NS
AT5G50250.1	AT5G50250	104758±15223	106577±20609	65247±33196	104746±20304	78866±8299	64656±13797	78194±17716	84516±22670	0.0248332	NS	-0.683083	NS	-0.000174014	NS	-0.409591	NS	-0.6962	0.0466323	-0.421927	NS	-0.309766	NS
AT3G46510.1	AT3G46510	19857±1254	17109±1420	13461±3874	14188±546	14068±730	12972±3320	16727±5599	15732±2728	-0.214833	NS	-0.560827	NS	-0.484922	NS	-0.497171	NS	-0.614243	0.0473693	-0.247474	NS	-0.335914	NS
AT5G18400.2	AT5G18400	20876±1676	22058±2230	18160±1911	15992±2388	17137±2533	13728±3293	14847±2266	18281±3691	0.0794934	NS	-0.201027	NS	-0.384425	NS	-0.284731	NS	-0.604629	0.0479102	-0.491587	NS	-0.191483	NS
AT3G55140.1	AT3G55140	11832±1892	12066±1864	9654±1258	4952±1410	10789±1715	6589±2017	10786±2151	8607±1388	0.0283385	NS	-0.293457	NS	-1.25644	0.0138498	-0.133061	NS	-0.844508	NS	-0.133551	NS	-0.459135	NS
AT1G66750.1	AT1G66750	5815±381	5591±1557	3710±406	2681±2205	5401±1091	2042±1994	5449±1233	3630±1039	-0.056689	NS	-0.648445	0.0206509	-1.11673	NS	-0.106509	NS	-1.50981	NS	-0.0938449	NS	-0.679913	NS
AT1G65220.1	AT1G65220	6053±622	4964±2611	3470±3079	1339±2104	3108±2920	2861±1641	6133±3213	5639±1834	-0.28604	NS	-0.80275	NS	-2.17649	0.0331689	-0.961738	NS	-1.08094	NS	0.0189778	NS	-0.102297	NS
AT4G22360.1	AT4G22360	9297±1444	10895±1967	8791±1181	7837±555	6014±922	5900±1203	6452±1023	6267±1033	0.228897	NS	-0.0806242	NS	-0.246482	NS	-0.628257	0.0463654	-0.655981	NS	-0.526943	NS	-0.568834	NS
AT1G62660.1	AT1G62660	206098±25653	133505±24207	176654±10967	151132±27891	133865±35228	135236±30087	140435±25548	118515±22564	-0.626442	NS	-0.222408	NS	-0.447525	NS	-0.622554	NS	-0.60785	NS	-0.55343	NS	-0.798261	0.0335711
AT5G64110.1	AT5G64110	34653±8975	21588±8038	26140±10169	9329±3447	16272±5288	13417±7755	27677±15218	20924±8510	-0.682738	NS	-0.406702	NS	-1.89313	0.0189839	-1.0906	NS	-1.36891	NS	-0.32432	NS	-0.727838	NS
AT1G14610.1	AT1G14610	253302±15248	348346±27486	394743±40063	383359±38735	370120±25110	391187±76442	371890±56398	306788±72201	0.45966	NS	0.640051	0.0259586	0.597835	0.0112162	0.547133	NS	0.626997	NS	0.554013	NS	0.276381	NS
AT1G02640.1	AT1G02640	48490±6147	36550±10443	25152±9790	33134±6752	31896±6148	29434±9358	34529±2729	32025±9863	-0.407834	NS	-0.947021	NS	-0.549375	NS	-0.604319	0.0468524	-0.720192	NS	-0.489896	NS	-0.598486	NS
AT5G57160.1	AT5G57160	11392±3080	7364±1095	6111±1745	4301±1095	5610±694	4966±2198	9095±5346	6932±2184	-0.629399	NS	-0.898436	NS	-1.40503	0.0324974	-1.0219	NS	-1.19776	NS	-0.324819	NS	-0.716619	NS
AT1G54080.2	AT1G54080	11336±479	10962±3291	9077±2536	9657±2889	6450±2463	6682±2714	9299±3702	8651±2025	-0.0483781	NS	-0.320564	NS	-0.231232	NS	-0.813442	0.0441662	-0.76258	NS	-0.285648	NS	-0.389882	NS
AT2G33255.1	AT2G33255	80809±17276	44883±8183	55562±6502	14760±3002	47456±13000	47551±9696	61541±5256	64540±32284	-0.84834	NS	-0.540405	NS	-2.45279	0.00679349	-0.767914	NS	-0.765024	NS	-0.39298	NS	-0.324315	NS
AT4G01660.1	AT4G01660	1317±561	864±461	1357±734	212±164	1253±716	333±181	1331±961	1704±412	-0.607624	NS	0.0430333	NS	-2.63238	0.0465488	-0.0714993	NS	-1.98277	NS	0.0149279	NS	0.371337	NS
AT5G10010.1	AT5G10010	11603±2767	15534±2268	18959±5699	21412±1938	20981±3317	21359±5279	16249±4435	24142±6278	0.420943	NS	0.708382	NS	0.883902	0.0140237	0.854516	0.033739	0.880326	NS	0.485801	NS	1.05698	NS
AT5G21160.2	AT5G21160	214605±34303	182294±42571	168779±39246	131805±22173	144570±44162	136208±33650	174082±34729	166406±30470	-0.235417	NS	-0.346545	NS	-0.703276	0.0386674	-0.569906	NS	-0.655868	NS	-0.301911	NS	-0.366972	NS
AT1G03140.1	AT1G03140	1202±556	93±161	99±172	226±391	0±0	187±324	884±882	5001±7802	-3.68801	NS	-3.59159	NS	-2.41054	NS	-24.3303	0.0339782	-2.68226	NS	-0.443462	NS	2.05664	NS
AT1G14060.1	AT1G14060	42257±4862	29474±9253	45114±10224	22151±5290	28694±5284	27911±8250	32138±17635	31587±18213	-0.519738	NS	0.0943878	NS	-0.931759	0.0155756	-0.55841	NS	-0.598313	NS	-0.394884	NS	-0.419831	NS
AT3G05490.1	AT3G05490	2273±659	2172±876	1543±816	274±386	1130±393	789±741	1666±508	1134±463	-0.0653817	NS	-0.558481	NS	-3.04845	0.0192039	-1.00742	NS	-1.5264	NS	-0.447812	NS	-1.00258	NS
AT5G13780.1	AT5G13780	178471±40817	141508±59901	114691±72147	76045±28366	70763±49534	79562±52043	124466±82051	127644±51634	-0.334805	NS	-0.637938	NS	-1.23077	0.0373719	-1.33463	NS	-1.16553	NS	-0.519941	NS	-0.483561	NS
AT1G54340.1	AT1G54340	1909±602	4281±714	2582±342	5031±898	3865±995	3836±1140	1968±617	2934±919	1.16491	0.0369939	0.435595	NS	1.3978	0.0143286	1.01749	NS	1.00671	NS	0.0443143	NS	0.620141	NS
AT3G56460.1	AT3G56460	62216±10759	84616±19750	102107±20204	102174±16653	114030±18208	102654±25316	84686±23898	68850±11553	0.443641	NS	0.714716	NS	0.715676	0.039281	0.874059	0.0245749	0.722437	NS	0.444837	NS	0.146171	NS
AT5G57290.1	AT5G57290	149138±13435	115907±24976	93564±12149	138415±40886	101443±17917	93997±35410	101884±27561	125516±21863	-0.363678	NS	-0.672627	0.0323631	-0.107644	NS	-0.555971	NS	-0.665962	NS	-0.549714	NS	-0.248773	NS
AT5G39110.1	AT5G39110	22913±2446	24336±702	15065±3299	20901±4695	13750±2092	14188±5483	19567±7288	17611±4938	0.086915	NS	-0.60498	NS	-0.1326	NS	-0.736754	0.0170176	-0.691485	NS	-0.227731	NS	-0.379708	NS
AT4G24780.1	AT4G24780	13794±1100	19634±4461	8598±2165	32691±7379	21381±3643	23000±6447	15375±1461	12700±1482	0.509282	NS	-0.682004	NS	1.24479	0.0213357	0.632192	0.0414343	0.737552	NS	0.156517	NS	-0.119239	NS
AT3G01980.4	AT3G01980	63019±18961	38211±13015	44225±16509	12227±4442	33262±14474	29465±14690	48889±35863	47389±9890	-0.721776	NS	-0.510924	NS	-2.3657	0.0193129	-0.921904	NS	-1.09674	NS	-0.366269	NS	-0.411213	NS
AT1G53430.1	AT1G53430	4463±1044	7176±969	8646±2540	13766±3446	9704±992	8610±2776	6205±1082	12576±5387	0.685177	NS	0.954021	NS	1.62505	0.0199511	1.1206	0.00817514	0.948126	NS	0.475386	NS	1.49462	NS
AT4G14760.3	AT4G14760	15049±4703	10922±2071	11717±2496	6530±2422	3340±3460	475597±330987	15108±1677	9435±5239	-0.462504	NS	-0.361142	NS	-1.20447	NS	-2.17175	0.0409102	4.98192	NS	0.00560623	NS	-0.673514	NS
AT3G07020.1	AT3G07020	15324±5486	8678±1168	8640±2686	3413±102	8317±606	7803±259	15025±4417	11350±5980	-0.820328	NS	-0.826656	NS	-2.16674	0.0324974	-0.881721	NS	-0.973633	NS	-0.0285003	NS	-0.43308	NS
AT1G35220.2	AT1G35220	4874±1203	9301±2186	5024±752	9225±589	8277±424	7388±1478	6179±1278	8944±4466	0.932061	NS	0.0436309	NS	0.92035	0.0101713	0.763808	0.0200229	0.599948	NS	0.342141	NS	0.875618	NS
AT2G02500.2	AT2G02500	16206±3812	10060±4222	13653±3931	6626±541	12147±1364	10372±2279	13365±2024	10839±4460	-0.687826	NS	-0.247292	NS	-1.29036	0.0222689	-0.415937	NS	-0.643799	NS	-0.278104	NS	-0.580265	NS
AT5G48020.1	AT5G48020	23532±3625	35329±2155	25197±7404	35923±5386	26395±3355	35840±8692	30789±5721	25626±4469	0.58619	0.0295199	0.0986136	NS	0.610245	0.0453546	0.165632	NS	0.606911	NS	0.38776	NS	0.122972	NS
AT1G60940.1	AT1G60940	42259±13163	23334±5374	26273±7203	17456±2637	26637±4740	21448±9123	32766±5519	33299±5991	-0.856808	NS	-0.685699	NS	-1.27549	0.0490373	-0.665804	NS	-0.978436	NS	-0.367056	NS	-0.343773	NS
AT3G27610.1	AT3G27610	2981±1511	8876±206	3696±2186	11586±941	6742±2332	6692±2526	3788±2809	6842±1765	1.57393	0.0135426	0.310082	NS	1.95825	0.00391887	1.17721	NS	1.16652	NS	0.345391	NS	1.19836	NS
AT1G02330.1	AT1G02330	3951±846	2430±861	2460±1368	1942±377	2390±841	2336±983	2940±1395	2889±536	-0.700968	NS	-0.683343	NS	-1.02427	0.0324974	-0.725213	NS	-0.758099	NS	-0.426032	NS	-0.451236	NS
AT2G35410.1	AT2G35410	17104±2439	16638±6388	23317±12571	6970±1569	10991±2781	32802±12774	25163±10612	11288±5485	-0.0398258	NS	0.447031	NS	-1.29512	0.00857379	-0.637955	NS	0.939422	NS	0.556968	NS	-0.599456	NS
AT1G23170.2	AT1G23170	69507±23478	41749±2384	58671±8938	13511±1973	38081±2306	39437±8587	79841±26552	85899±60602	-0.735427	NS	-0.244524	NS	-2.36299	0.0252976	-0.868073	NS	-0.817616	NS	0.199959	NS	0.305479	NS
AT5G43100.1	AT5G43100	2843±1525	12854±4081	25535±20195	43657±12058	15379±12257	5231±1336	4014±1397	10592±6644	2.17646	0.0473777	3.16662	NS	3.94038	0.00940894	2.43517	NS	0.879528	NS	0.497486	NS	1.89713	NS
AT3G55500.1	AT3G55500	1105±170	1548±350	958±425	1252±609	888±286	490±495	873±648	393±245	0.485672	NS	-0.206278	NS	0.179124	NS	-0.315968	NS	-1.17273	NS	-0.339588	NS	-1.48908	0.0391301
AT1G53730.2	AT1G53730	35567±1647	26991±17756	25657±16353	5445±8106	29670±20751	54423±16840	38225±12174	59282±17317	-0.398056	NS	-0.471142	NS	-2.70735	0.00741748	-0.261529	NS	0.613675	NS	0.103982	NS	0.737053	NS
AT2G36570.1	AT2G36570	221±49	0±0	304±369	141±147	593±392	74±129	293±295	169±189	-21.8887	0.00895748	0.456729	NS	-0.644964	NS	1.42078	NS	-1.56779	NS	0.402238	NS	-0.389981	NS
AT2G23370.1	AT2G23370	34595±6750	18623±4865	19371±3482	16275±5345	19687±5680	21216±10686	26759±14962	26313±8329	-0.89349	NS	-0.836651	NS	-1.08793	0.034181	-0.813291	NS	-0.705438	NS	-0.370521	NS	-0.394819	NS
AT4G32940.1	AT4G32940	7993±2026	23984±18330	22995±14537	14483±16883	2374±1739	24006±15131	7992±924	11695±14253	1.58515	NS	1.52443	NS	0.857489	NS	-1.75146	0.0364171	1.5865	NS	-0.000139368	NS	0.548978	NS
AT1G08630.4	AT1G08630	98821±31514	65116±10375	93203±20242	31460±6882	60142±13629	62277±19582	98795±26605	104594±56349	-0.60181	NS	-0.0844421	NS	-1.65127	0.0359788	-0.716432	NS	-0.666123	NS	-0.000372339	NS	0.0819077	NS
AT2G42560.1	AT2G42560	135903±51701	82217±12503	68545±5774	25020±9081	42808±7574	79005±28547	94534±33915	48419±9098	-0.725062	NS	-0.987436	NS	-2.4414	0.0349262	-1.66662	NS	-0.782563	NS	-0.523669	NS	-1.48891	NS
AT1G33520.1	AT1G33520	15050±5464	13799±2373	12333±2377	1938±1606	7330±3689	9400±2170	14788±12237	8229±6919	-0.125135	NS	-0.287168	NS	-2.95669	0.027871	-1.0377	NS	-0.679014	NS	-0.0252993	NS	-0.870963	NS
AT5G18070.1	AT5G18070	3734±1569	5542±1532	4432±870	14806±1889	10823±2399	6163±2004	4421±2562	6961±1076	0.569721	NS	0.247176	NS	1.98728	0.00460427	1.53526	0.0238615	0.722824	NS	0.243641	NS	0.898623	NS
AT1G03680.1	AT1G03680	215782±24847	177397±23839	263880±43292	121837±30172	222501±48240	491146±291678	275915±71315	208659±83894	-0.282599	NS	0.290302	NS	-0.824617	0.0247314	0.0442355	NS	1.18657	NS	0.354644	NS	-0.0484276	NS
AT5G53530.1	AT5G53530	7062±751	8743±2242	6478±2117	4798±2707	5731±4129	10625±4351	9842±5206	3132±1262	0.308012	NS	-0.124546	NS	-0.557597	NS	-0.301395	NS	0.589188	NS	0.478703	NS	-1.17289	0.0306954
AT3G13720.1	AT3G13720	5180±1349	4158±1960	5427±2254	706±397	3602±1026	7847±3204	7005±1895	3394±1035	-0.316995	NS	0.067302	NS	-2.87426	0.0107329	-0.52403	NS	0.599142	NS	0.435512	NS	-0.609689	NS
AT2G18630.1	AT2G18630	548976±149732	399389±42527	613154±170358	139478±36336	461875±208495	855513±456205	723152±286432	359920±301872	-0.45895	NS	0.159505	NS	-1.9767	0.0183767	-0.249242	NS	0.640045	NS	0.397554	NS	-0.609068	NS
AT1G11050.1	AT1G11050	5232±611	8156±1127	3957±4015	10688±2850	4049±4049	8037±4778	5169±5354	9848±7412	0.640444	0.0484206	-0.402827	NS	1.03046	0.0474721	-0.369695	NS	0.619288	NS	-0.0173768	NS	0.912416	NS
AT3G04510.1	AT3G04510	1277±1938	2821±2088	3917±1368	9169±1764	5471±3988	2070±1231	1894±1045	16359±5453	1.14276	NS	1.6163	NS	2.84322	0.0125037	2.09816	NS	0.696309	NS	0.568338	NS	3.67838	0.031941
AT4G34990.1	AT4G34990	2487±272	2643±508	1207±1213	2748±1766	0±0	2349±1656	2772±1929	3503±581	0.0877045	NS	-1.04221	NS	0.143836	NS	-25.3793	0.000794034	-0.0822478	NS	0.156324	NS	0.494002	NS
AT1G28130.1	AT1G28130	338910±9438	397869±134188	300961±44100	440603±153337	181069±16721	288700±105996	309342±66375	265517±90649	0.231391	NS	-0.171322	NS	0.378578	NS	-0.90436	0.000942114	-0.23133	NS	-0.131696	NS	-0.352097	NS
AT2G21660.1	AT2G21660	804922±39712	827789±85203	647823±101776	850106±124208	521325±22078	562917±148572	613793±152200	640299±70035	0.0404145	NS	-0.313249	NS	0.0787926	NS	-0.626665	0.00173382	-0.515926	NS	-0.391096	NS	-0.330102	NS
AT5G48300.1	AT5G48300	97661±6937	106124±20769	73141±21094	98171±10577	62982±432	73070±4975	80450±20596	84074±12738	0.119893	NS	-0.417091	NS	0.0075108	NS	-0.632851	0.00339273	-0.418501	NS	-0.279694	NS	-0.216129	NS
AT3G15356.1	AT3G15356	780393±47333	643412±55568	651878±47993	566845±65083	480527±50104	639252±106452	662379±63115	538969±19422	-0.278457	NS	-0.259598	NS	-0.461246	NS	-0.699583	0.00484821	-0.287817	NS	-0.236544	NS	-0.533998	NS
AT1G31280.1	AT1G31280	11069±1318	13275±3971	11493±1608	11608±2786	5269±628	10332±3346	12594±5866	9379±2943	0.262135	NS	0.0541521	NS	0.068522	NS	-1.07084	0.00614322	-0.0994505	NS	0.186144	NS	-0.239044	NS
AT3G27740.1	AT3G27740	119564±14059	152464±22431	168708±19805	209431±16416	187484±12654	140945±17738	152216±27553	134649±32553	0.350688	NS	0.496751	NS	0.808693	0.00518311	0.648985	0.00861487	0.237353	NS	0.348341	NS	0.17143	NS
AT4G35790.1	AT4G35790	94412±3952	105125±14302	88619±15282	70777±26894	57295±9582	80220±7247	85219±14309	73362±11660	0.155067	NS	-0.0913502	NS	-0.415693	NS	-0.720556	0.00863121	-0.235007	NS	-0.14779	NS	-0.363932	NS
AT4G21280.1	AT4G21280	196330±21904	153269±30999	144246±9227	182115±22811	116884±4578	131966±20782	156596±13898	165131±41278	-0.357215	NS	-0.444746	NS	-0.108433	NS	-0.748198	0.00890509	-0.573109	NS	-0.326236	NS	-0.249669	NS
AT3G13560.4	AT3G13560	139360±18400	157350±14662	92887±19637	112647±5990	74097±4292	108752±22075	96030±20569	81883±28367	0.175151	NS	-0.585274	NS	-0.307016	NS	-0.91133	0.00961167	-0.357777	NS	-0.537257	NS	-0.767183	NS
AT3G24503.1	AT3G24503	89755±6580	106261±11987	98031±16595	133599±36715	46221±10824	101744±26333	86613±14890	87029±9412	0.24355	NS	0.127251	NS	0.57385	NS	-0.957425	0.0096985	0.180893	NS	-0.0514004	NS	-0.0444886	NS
AT4G00660.1	AT4G00660	25644±3452	24357±6881	20167±5134	23357±4165	9420±3234	23117±8011	21572±9792	21984±3944	-0.074308	NS	-0.346638	NS	-0.134798	NS	-1.44485	0.0096985	-0.149672	NS	-0.249464	NS	-0.22215	NS
AT3G27280.1	AT3G27280	46900±3361	35900±3545	34737±6782	35241±15694	26711±5818	37655±2866	34388±4665	35019±10281	-0.385596	NS	-0.433106	NS	-0.412306	NS	-0.812151	0.0144768	-0.316736	NS	-0.447648	NS	-0.421442	NS
AT3G06035.1	AT3G06035	8934±1371	8399±5139	11652±7623	14313±5035	3103±1379	6865±1957	6734±3697	9695±2022	-0.0891623	NS	0.383057	NS	0.679814	NS	-1.5255	0.0144813	-0.380008	NS	-0.407954	NS	0.117793	NS
AT1G05720.1	AT1G05720	117436±20074	88470±15554	255088±50729	265213±169676	193209±16062	128024±36931	121089±54639	138654±40274	-0.4086	NS	1.11912	0.0484583	1.17528	NS	0.718289	0.0153255	0.124549	NS	0.0442034	NS	0.23962	NS
AT4G16210.1	AT4G16210	7640±1434	13096±2005	6415±3418	17266±1061	12565±870	7976±1621	10419±1215	8470±3033	0.777397	NS	-0.252199	NS	1.17617	0.00286398	0.717701	0.0154781	0.061998	NS	0.447442	NS	0.148756	NS
AT3G07720.1	AT3G07720	69093±8791	64873±1709	50051±3505	60086±11732	40982±4409	58706±19643	58455±11677	56341±4915	-0.0909202	NS	-0.465134	NS	-0.2015	NS	-0.753532	0.0167886	-0.235018	NS	-0.241201	NS	-0.294353	NS
AT1G78815.1	AT1G78815	42532±5625	31736±10210	97060±44603	33393±11513	18499±6310	51555±20674	43650±29596	54203±41308	-0.422419	NS	1.19033	NS	-0.348993	NS	-1.20106	0.0170549	0.277574	NS	0.0374424	NS	0.349842	NS
AT5G10160.1	AT5G10160	88679±5742	107184±7971	115940±10302	161622±16431	141567±17754	123889±14385	129944±14011	117065±22530	0.273425	NS	0.386722	NS	0.865959	0.00517613	0.674825	0.017121	0.482387	NS	0.551233	NS	0.40065	NS
AT1G08200.1	AT1G08200	42270±3510	65438±12168	48946±5676	86950±14375	63706±6761	55744±11972	54962±3330	61610±7979	0.630499	NS	0.211562	NS	1.04055	0.0124804	0.591815	0.0173815	0.399191	NS	0.378811	NS	0.54354	NS
AT5G67590.1	AT5G67590	36061±2806	46781±3736	52889±11957	51473±4115	54586±6090	50942±15230	52427±3976	57885±8926	0.375474	NS	0.552497	NS	0.513358	NS	0.598064	0.0179746	0.498405	NS	0.539858	NS	0.682727	0.0413046
AT1G11910.1	AT1G11910	806319±109566	664361±80293	545388±87615	692513±90388	465614±59062	543709±101247	558076±146235	563782±104645	-0.279381	NS	-0.564067	NS	-0.219508	NS	-0.792215	0.0185462	-0.568515	NS	-0.530888	NS	-0.516212	NS
AT2G38770.1	AT2G38770	34026±2416	31430±5745	22858±5215	19256±9092	22174±3799	25205±6803	25038±7393	20225±10644	-0.114475	NS	-0.573938	NS	-0.821264	NS	-0.617742	0.0205329	-0.432921	NS	-0.442485	NS	-0.750436	NS
AT5G52200.1	AT5G52200	13992±1172	15637±2495	14068±2116	12162±2636	8426±1772	9986±1761	10022±2614	9420±2116	0.160317	NS	0.0078641	NS	-0.202179	NS	-0.731726	0.0208535	-0.486542	NS	-0.481399	NS	-0.570741	NS
AT1G74560.3	AT1G74560	128878±12679	96234±5300	88626±6759	101331±23802	66116±20436	92214±15746	89342±30629	99297±33477	-0.42138	NS	-0.540202	NS	-0.346926	NS	-0.96293	0.0210143	-0.482943	NS	-0.528584	NS	-0.376181	NS
AT2G36830.1	AT2G36830	4668±804	9256±3661	3190±2170	4101±1300	1454±973	3431±1811	3568±2925	1283±2223	0.987455	NS	-0.549209	NS	-0.187004	NS	-1.68259	0.022516	-0.444183	NS	-0.387526	NS	-1.86276	NS
AT5G37180.1	AT5G37180	15533±2479	10548±7470	16698±8690	25135±26486	6017±2816	15394±8872	11236±5346	9433±6457	-0.558333	NS	0.104348	NS	0.694408	NS	-1.36802	0.0226647	-0.0129651	NS	-0.467094	NS	-0.719538	NS
AT4G24690.1	AT4G24690	72418±10679	65113±3129	41300±11519	60646±15511	39907±7201	48989±16838	54310±24306	78650±12873	-0.153386	NS	-0.810206	NS	-0.255932	NS	-0.859703	0.0229229	-0.563871	NS	-0.415107	NS	0.119099	NS
AT5G59730.1	AT5G59730	23927±3936	28468±743	29479±5760	38475±2317	37618±3789	28595±6571	28271±4375	32931±6622	0.250701	NS	0.301024	NS	0.685283	0.0106923	0.652773	0.0232598	0.257094	NS	0.240674	NS	0.460812	NS
AT1G03860.3	AT1G03860	114382±4696	98947±2552	83198±12108	83623±7207	67819±18083	83034±11244	95847±10497	93339±21922	-0.209125	NS	-0.459232	NS	-0.451877	NS	-0.754103	0.0234329	-0.462083	NS	-0.255055	NS	-0.293307	NS
AT2G44525.1	AT2G44525	8488±581	8698±1317	5740±2290	7501±1726	4779±1395	6564±1980	5871±2411	7681±1649	0.035221	NS	-0.564428	NS	-0.17834	NS	-0.828707	0.0244646	-0.370896	NS	-0.53182	NS	-0.144065	NS
AT5G06160.1	AT5G06160	11469±2457	14198±2946	11170±3751	23053±5526	18277±1461	13526±2619	11111±2288	18842±6094	0.307935	NS	-0.038135	NS	1.00725	0.0448983	0.672271	0.0270794	0.238011	NS	-0.0457438	NS	0.716194	NS
AT3G14350.1	AT3G14350	7570±317	7045±467	5752±292	6466±646	5021±1028	5205±885	7087±1047	7396±2273	-0.103696	NS	-0.396117	NS	-0.227332	NS	-0.592147	0.0276226	-0.540359	NS	-0.0950347	NS	-0.0334124	NS
AT3G47010.1	AT3G47010	21645±400	27832±5297	33338±6338	38737±5070	33988±5218	22768±4998	32019±8552	25886±4875	0.362689	NS	0.623127	NS	0.839681	0.0094083	0.650963	0.0279163	0.0729642	NS	0.564888	NS	0.258124	NS
AT3G52580.1	AT3G52580	5803±1457	9327±908	6833±692	12248±945	10554±1427	7122±563	6311±867	7341±5366	0.684724	NS	0.235814	NS	1.0777	0.00703791	0.862946	0.0286414	0.295493	NS	0.121279	NS	0.339272	NS
AT3G02230.1	AT3G02230	845009±38499	681177±75955	657749±114919	637985±87258	526759±132406	631626±87130	587332±35559	766102±118164	-0.310936	NS	-0.361428	NS	-0.405444	NS	-0.681823	0.0291045	-0.419896	NS	-0.524789	NS	-0.14143	NS
AT3G54400.1	AT3G54400	374763±57008	309681±15293	370044±39013	252682±31112	241002±16921	291306±9485	268816±4048	306278±28338	-0.275195	NS	-0.0182843	NS	-0.568658	NS	-0.636937	0.0312576	-0.363443	NS	-0.479358	NS	-0.291138	NS
AT5G21326.1	AT5G21326	7253±1973	12204±1346	12448±1500	14368±1540	13594±2029	9725±1119	10274±2284	10370±1738	0.750589	NS	0.779092	NS	0.986053	0.0149187	0.906235	0.0316233	0.422947	NS	0.502216	NS	0.515606	NS
AT3G48530.1	AT3G48530	230631±24774	253869±25748	260534±14208	350170±61198	353134±50272	299510±37434	309968±35919	352559±44762	0.138498	NS	0.175886	NS	0.602468	NS	0.614631	0.0331968	0.37702	NS	0.426535	NS	0.612277	0.0391301
AT5G47200.1	AT5G47200	124983±11785	153509±25246	219414±41985	253174±65643	243207±53595	150072±31699	183005±58600	137487±21797	0.296597	NS	0.811922	NS	1.0184	0.0444202	0.960454	0.0341394	0.263926	NS	0.550151	NS	0.137568	NS
AT4G19410.1	AT4G19410	1049378±156574	1053356±174952	857079±243450	856542±98905	650045±99963	759375±168662	717583±120335	668053±117573	0.00545877	NS	-0.292034	NS	-0.292938	NS	-0.690921	0.0342809	-0.466649	NS	-0.548315	NS	-0.651499	NS
AT4G02600.2	AT4G02600	1534±296	2171±353	1251±565	822±516	764±207	1507±828	1463±679	1508±672	0.5006	NS	-0.29494	NS	-0.900571	NS	-1.00625	0.0354469	-0.0259525	NS	-0.0683424	NS	-0.0253269	NS
AT5G05730.1	AT5G05730	258979±18567	329093±55902	337801±48781	509015±62211	417266±72226	314718±42132	315155±81722	365664±32743	0.345661	NS	0.383339	NS	0.974872	0.00638532	0.688133	0.0356055	0.281224	NS	0.283225	NS	0.497683	NS
AT4G10750.1	AT4G10750	74303±13507	101949±16499	85037±12385	138214±9605	114391±14060	103766±12744	88704±5166	95909±11782	0.45636	NS	0.194676	NS	0.895417	0.00637753	0.622482	0.0387332	0.481841	NS	0.255591	NS	0.368251	NS
AT1G74910.1	AT1G74910	101522±14084	147581±27663	123393±36607	160015±27812	153089±20778	142885±6348	138385±7854	118656±22622	0.539714	NS	0.281469	NS	0.656414	0.047177	0.592578	0.0387332	0.493061	NS	0.446896	NS	0.224989	NS
AT4G04640.1	AT4G04640	71036±10094	65283±11182	63057±13663	58865±10011	42849±9306	53708±9572	59255±10997	45780±8245	-0.121843	NS	-0.171885	NS	-0.271149	NS	-0.729297	0.038778	-0.403413	NS	-0.261618	NS	-0.633818	NS
AT2G22475.1	AT2G22475	32622±2769	29883±2207	29208±2556	30413±4583	20955±5020	22972±5861	25414±4948	26099±7729	-0.126515	NS	-0.15945	NS	-0.101124	NS	-0.638516	0.0396171	-0.505936	NS	-0.360178	NS	-0.321811	NS
AT3G52200.2	AT3G52200	166206±15192	247201±37541	239061±54884	277618±38134	272588±50102	239229±47047	218552±16753	244294±38641	0.572713	NS	0.524406	NS	0.740126	0.0170907	0.713748	0.0397334	0.525422	NS	0.395003	NS	0.555648	NS
AT3G46430.1	AT3G46430	4444±603	4341±1077	3416±540	4440±743	2663±653	3476±1037	3363±937	3406±2072	-0.0337393	NS	-0.379407	NS	-0.00110242	NS	-0.738407	0.0410632	-0.354497	NS	-0.402069	NS	-0.383568	NS
AT4G34700.1	AT4G34700	61221±1452	96563±16276	79875±11986	103496±20698	99163±19364	71562±10353	83124±18380	85434±8998	0.657449	NS	0.383733	NS	0.757477	0.0385427	0.695778	0.0438164	0.225171	NS	0.441251	NS	0.480799	NS
AT1G64880.1	AT1G64880	1148±458	1971±923	2511±589	2737±529	2189±291	1224±770	1269±255	986±526	0.779622	NS	1.12895	NS	1.25336	0.0289655	0.931013	0.0461848	0.0926968	NS	0.144716	NS	-0.219802	NS
AT2G32080.1	AT2G32080	30586±5386	36838±4861	36450±6371	54573±3734	54152±11246	44265±5390	43014±6916	45462±9538	0.268292	NS	0.253028	NS	0.835288	0.00731309	0.824119	0.0479434	0.533276	NS	0.49191	NS	0.571761	NS
AT5G26280.3	AT5G26280	652558±100960	640245±211313	493980±46812	399658±125710	411070±78629	512709±185375	753718±402321	651223±182682	-0.0274807	NS	-0.401652	NS	-0.70734	NS	-0.66672	0.0480517	-0.347964	NS	0.20792	NS	-0.00295376	NS
AT3G60210.1	AT3G60210	4354±964	6112±1602	5839±2050	11112±1702	6913±979	4129±1381	3170±925	5592±2130	0.489223	NS	0.423152	NS	1.35151	0.00882608	0.666674	0.04965	-0.0768048	NS	-0.458076	NS	0.360804	NS
AT2G23810.1	AT2G23810	13131±1404	14410±1237	9860±5115	12609±7305	4508±4423	9600±4822	12707±1813	7598±4320	0.134112	NS	-0.413361	NS	-0.0585916	NS	-1.54234	0.0497977	-0.451879	NS	-0.0473234	NS	-0.789281	NS
AT1G06680.1	AT1G06680	644138±187338	431367±72643	401468±117767	275769±15915	296006±61266	550111±162018	500520±79098	357815±77895	-0.578452	NS	-0.682085	NS	-1.22391	0.0422447	-1.12174	NS	-0.227648	NS	-0.363942	NS	-0.848154	NS
AT1G75680.1	AT1G75680	18292±3898	34194±4793	27583±3756	51378±10475	35147±8780	18907±1521	13895±3208	21840±10321	0.902482	0.0362808	0.59251	NS	1.48991	0.0130822	0.94213	NS	0.0476569	NS	-0.396615	NS	0.255716	NS
AT3G23980.1	AT3G23980	957172±395183	654995±194332	629773±202969	68782±19097	267984±22598	993777±649517	893502±61563	434157±264050	-0.547294	NS	-0.603946	NS	-3.79866	0.029764	-1.83663	NS	0.0541444	NS	-0.0993067	NS	-1.14056	NS
AT4G33630.3	AT4G33630	21068±3111	17571±4960	18737±4218	7755±2670	13880±2714	20779±6625	21585±5096	18046±5384	-0.261831	NS	-0.169112	NS	-1.44185	0.0101713	-0.60197	NS	-0.0199288	NS	0.0349753	NS	-0.223366	NS
AT2G39280.2	AT2G39280	2372±889	1683±167	1374±340	529±258	722±330	1844±583	1873±1011	1276±533	-0.494833	NS	-0.787782	NS	-2.16492	0.0405434	-1.71483	NS	-0.363224	NS	-0.340974	NS	-0.894509	NS
AT5G56870.1	AT5G56870	5247±1505	3399±1138	2282±585	1504±674	2072±1096	4482±2391	5946±1424	2478±1859	-0.62645	NS	-1.2014	NS	-1.80238	0.0289655	-1.34054	NS	-0.22741	NS	0.180193	NS	-1.08254	NS
AT3G58500.1	AT3G58500	738241±49045	552675±210587	612008±64319	480801±45286	426655±178080	617251±82976	706173±119889	538193±243451	-0.41766	NS	-0.270541	NS	-0.61865	0.00637753	-0.791021	NS	-0.258234	NS	-0.0640699	NS	-0.455968	NS
AT2G24190.2	AT2G24190	877491±88084	661084±227286	712195±131899	436948±69275	513961±198712	800457±121686	898117±184555	647432±212213	-0.40855	NS	-0.301112	NS	-1.00592	0.0061055	-0.771725	NS	-0.132559	NS	0.0335193	NS	-0.438654	NS
AT4G21800.2	AT4G21800	46462±9520	38075±4869	38412±9867	20594±8486	27487±6216	44813±8623	36503±5942	32636±6185	-0.28721	NS	-0.274509	NS	-1.17382	0.0386674	-0.7573	NS	-0.052142	NS	-0.348059	NS	-0.509609	NS
AT3G13750.1	AT3G13750	14285±1914	12815±1464	13113±3220	6493±1907	8553±2944	10277±2529	10016±2605	8077±3677	-0.156581	NS	-0.123512	NS	-1.13748	0.0143379	-0.73997	NS	-0.474959	NS	-0.512191	NS	-0.822541	NS
AT5G14030.4	AT5G14030	198856±34914	171507±28382	129990±36419	112765±22958	130218±24336	136524±23877	139674±27398	143064±31196	-0.213455	NS	-0.613324	NS	-0.818402	0.0373719	-0.610793	NS	-0.542574	NS	-0.509664	NS	-0.475069	NS
AT5G36880.2	AT5G36880	613305±188015	406447±51461	407550±82261	236933±38951	292318±75350	561096±179538	462569±48419	359369±60511	-0.593537	NS	-0.589627	NS	-1.37212	0.0422169	-1.06907	NS	-0.128357	NS	-0.406936	NS	-0.771137	NS
AT5G51820.1	AT5G51820	102190±34297	73851±8213	74124±11292	18584±3300	48320±8863	88093±14247	121278±23172	71616±29939	-0.468559	NS	-0.463239	NS	-2.45908	0.0241311	-1.08054	NS	-0.214153	NS	0.247066	NS	-0.512899	NS
AT1G31970.1	AT1G31970	7420±830	3876±596	4946±892	8771±1717	4606±1756	7305±2741	7071±1355	9164±4680	-0.936805	0.0190677	-0.58492	NS	0.241357	NS	-0.687815	NS	-0.0224192	NS	-0.0695369	NS	0.30453	NS
AT5G66170.3	AT5G66170	55777±10010	35919±1792	42547±3910	29638±3651	34569±10885	38691±6314	45185±19082	43814±12255	-0.63494	NS	-0.39063	NS	-0.912229	0.0235179	-0.690202	NS	-0.527677	NS	-0.303814	NS	-0.348274	NS
AT4G35060.1	AT4G35060	4392±1962	2746±705	2647±1638	0±0	1632±279	4268±1467	3394±1051	2850±1534	-0.67755	NS	-0.730281	NS	-26.3132	0.0297797	-1.42805	NS	-0.0412392	NS	-0.371994	NS	-0.623964	NS
AT4G21940.2	AT4G21940	38942±11044	24604±9941	25539±13270	11864±5795	21908±5480	40840±5182	34929±14580	35411±5385	-0.662426	NS	-0.608601	NS	-1.71467	0.0324974	-0.829846	NS	0.0686489	NS	-0.156909	NS	-0.137109	NS
AT2G19760.1	AT2G19760	694200±113010	576983±103275	561180±25745	347157±20777	458553±127967	723572±337990	624885±130512	505567±151654	-0.266824	NS	-0.306889	NS	-0.999761	0.0124804	-0.598264	NS	0.0597852	NS	-0.15176	NS	-0.457448	NS
AT5G46860.1	AT5G46860	141135±45762	104571±16459	93329±12780	46877±11075	78225±7888	118480±25045	127988±27942	74407±10702	-0.432589	NS	-0.596675	NS	-1.59011	0.0399027	-0.851373	NS	-0.252435	NS	-0.141068	NS	-0.923567	NS
AT2G17840.1	AT2G17840	776278±142306	577083±104659	891467±114656	432578±52009	516418±131110	535273±163806	576335±168322	661792±224604	-0.427793	NS	0.199608	NS	-0.843613	0.0289655	-0.588033	NS	-0.536298	NS	-0.429664	NS	-0.230195	NS
AT5G63840.2	AT5G63840	2402143±683122	1750690±419005	1942765±197412	800513±78299	1458421±180193	2674547±1317345	2633366±406302	1829588±1004725	-0.456398	NS	-0.30621	NS	-1.58532	0.0268711	-0.719914	NS	0.154973	NS	0.132586	NS	-0.392803	NS
AT5G49540.2	AT5G49540	34185±1508	38321±1869	61564±32226	86472±1435	63372±22018	40198±15052	44301±12407	80378±5816	0.164741	NS	0.848708	NS	1.33884	1.17276e-05	0.890467	NS	0.233748	NS	0.373954	NS	1.2334	0.00259056
AT5G47180.2	AT5G47180	13781±3299	9171±695	9637±1677	5950±616	9167±1222	10800±1699	12653±704	10418±1983	-0.587569	NS	-0.516084	NS	-1.2118	0.0267801	-0.588203	NS	-0.351663	NS	-0.123208	NS	-0.403604	NS
AT3G28715.1	AT3G28715	5792±501	7443±1487	4179±1858	3181±583	3697±1580	5344±1723	5119±2228	4484±1708	0.361782	NS	-0.471103	NS	-0.864647	0.00919598	-0.647608	NS	-0.116103	NS	-0.178264	NS	-0.369271	NS
AT4G24680.1	AT4G24680	279413±44390	241194±13895	206965±66351	75725±11278	146441±99937	229563±32094	234352±137784	241348±78873	-0.212205	NS	-0.433015	NS	-1.88355	0.00483572	-0.932081	NS	-0.283507	NS	-0.253725	NS	-0.211287	NS
AT4G35905.1	AT4G35905	12788±3606	10200±679	10925±2504	3705±1561	8172±2325	9769±3298	12518±1772	8206±3139	-0.326141	NS	-0.227108	NS	-1.78708	0.0275267	-0.645972	NS	-0.388547	NS	-0.0308355	NS	-0.639986	NS
AT4G32770.1	AT4G32770	10240±2391	12427±4631	5034±3329	1708±1823	5383±3946	10978±955	8487±1788	3641±3728	0.27926	NS	-1.0245	NS	-2.58339	0.014959	-0.927783	NS	0.100434	NS	-0.270868	NS	-1.49172	NS
AT1G72010.1	AT1G72010	16606±893	12759±2577	11694±6421	7332±1495	10249±6329	14385±2832	15265±9971	17083±6157	-0.3802	NS	-0.505893	NS	-1.17943	0.00289801	-0.696223	NS	-0.207177	NS	-0.121528	NS	0.0408546	NS
AT2G34040.1	AT2G34040	107805±11726	99052±30523	62356±31190	61306±10311	66794±42268	75397±39998	74040±49055	75183±29872	-0.122171	NS	-0.78981	NS	-0.814312	0.0129505	-0.690636	NS	-0.51584	NS	-0.54204	NS	-0.519944	NS
AT1G80170.1	AT1G80170	3730±638	2500±1540	4663±1616	4692±1862	5689±2105	3478±3157	4136±2948	1129±713	-0.577318	NS	0.321825	NS	0.330754	NS	0.608746	NS	-0.101042	NS	0.148792	NS	-1.72365	0.0292843
AT1G52780.1	AT1G52780	2316±484	2438±624	1649±1871	0±0	4665±4217	1810±1722	2288±1536	2310±1373	0.0740102	NS	-0.489594	NS	-25.3899	0.00408812	1.01021	NS	-0.355437	NS	-0.0173129	NS	-0.00337795	NS
AT1G14570.1	AT1G14570	31929±4355	40976±5403	28870±3315	14711±1617	112386±149179	30498±8211	33033±2025	24197±4962	0.359921	NS	-0.145308	NS	-1.11797	0.0070533	1.8155	NS	-0.066138	NS	0.0490263	NS	-0.400025	NS
AT2G47380.2	AT2G47380	11602±1327	20566±1241	15428±2120	26536±3599	14970±1232	16613±4300	13099±3029	22132±8207	0.825874	0.0073081	0.411155	NS	1.19356	0.00617766	0.36765	NS	0.517951	NS	0.175075	NS	0.931741	NS
AT5G53120.7	AT5G53120	26687±5166	62480±5839	26031±4400	43056±2548	25421±5343	26672±4489	23802±2970	30413±5344	1.22726	0.00846324	-0.0359216	NS	0.690064	0.0149187	-0.07008	NS	-0.000812695	NS	-0.165046	NS	0.188579	NS
AT2G42210.2	AT2G42210	12246±1245	18522±905	11357±3228	21962±2715	16714±1086	16836±3878	14968±5092	18528±4936	0.596926	0.0109115	-0.108709	NS	0.842716	0.0101669	0.448792	NS	0.459225	NS	0.289621	NS	0.597428	NS
AT2G26910.1	AT2G26910	13293±1233	19958±1637	15512±3155	21619±3074	14495±441	13495±3938	13437±5604	15089±5277	0.586285	0.0213919	0.22278	NS	0.701674	0.0216836	0.124866	NS	0.0217556	NS	0.0155854	NS	0.182878	NS
AT5G56760.1	AT5G56760	22539±2383	35570±3392	25843±3829	48180±2960	32824±3236	29471±4876	28755±3093	26961±5921	0.658237	0.0226721	0.197362	NS	1.09602	0.00155966	0.542311	NS	0.386862	NS	0.351391	NS	0.258483	NS
AT1G31550.2	AT1G31550	1652±489	3874±692	1946±597	4601±723	1682±966	1664±515	1550±541	2477±1930	1.22929	0.034582	0.236374	NS	1.47716	0.00935154	0.0260777	NS	0.0105216	NS	-0.0917204	NS	0.584049	NS
AT4G26870.1	AT4G26870	9183±1513	14835±1581	8705±2115	17286±3857	10684±2174	13038±2447	10532±3139	10954±6847	0.691995	0.0361338	-0.0770693	NS	0.912586	0.0424209	0.218519	NS	0.505764	NS	0.197799	NS	0.254442	NS
AT3G10860.2	AT3G10860	25955±4815	40428±2903	34626±3583	39647±5418	33464±3188	37197±6695	32365±3358	34854±9653	0.639316	0.0362808	0.415811	NS	0.611173	0.0465488	0.366578	NS	0.519124	NS	0.318388	NS	0.425276	NS
AT4G39800.1	AT4G39800	96805±13086	194015±35800	143015±27884	210207±21097	133989±55572	140920±59779	115775±44349	130534±48625	1.00302	0.0368517	0.563013	NS	1.11866	0.00454002	0.468964	NS	0.541726	NS	0.258169	NS	0.431281	NS
AT3G15180.2	AT3G15180	4858±273	9230±1737	5413±1555	9551±748	6852±1205	6753±1309	6747±458	7570±2197	0.925734	0.0385096	0.156011	NS	0.975142	0.00219198	0.495939	NS	0.475002	NS	0.473729	NS	0.639746	NS
AT1G06400.1	AT1G06400	4912±1510	9310±1177	3286±2531	8257±921	5360±1816	5974±992	4703±1597	5836±3733	0.922403	0.0473777	-0.580096	NS	0.749235	0.0465488	0.125893	NS	0.282305	NS	-0.0626097	NS	0.248746	NS
AT1G63180.1	AT1G63180	56003±3243	36039±9225	42185±6614	34917±5561	43995±6856	41251±5380	43389±2434	43694±1154	-0.635929	NS	-0.408789	NS	-0.681562	0.010042	-0.348184	NS	-0.441062	NS	-0.368174	NS	-0.358082	NS
AT5G09760.2	AT5G09760	4415±1058	6978±976	4374±349	12425±2133	5299±1437	6537±3518	5558±2536	8104±1182	0.660383	NS	-0.0132276	NS	1.49274	0.00940286	0.263512	NS	0.566198	NS	0.332296	NS	0.876269	0.0416849
AT2G40430.2	AT2G40430	21589±4055	14209±2472	19646±5925	11091±1951	17701±3761	16269±5688	17711±602	19652±2025	-0.603449	NS	-0.136091	NS	-0.960844	0.0267801	-0.286475	NS	-0.408161	NS	-0.28568	NS	-0.135629	NS
AT1G09220.1	AT1G09220	3710±1132	1846±482	3999±621	312±181	2514±461	2804±634	5204±1018	4068±3635	-1.00714	NS	0.108173	NS	-3.56889	0.0130822	-0.561201	NS	-0.404133	NS	0.488051	NS	0.132633	NS
AT5G46790.1	AT5G46790	56278±3948	31467±24828	55410±9898	17809±17713	51741±14854	44722±17380	38868±20772	32158±17037	-0.838737	NS	-0.0224155	NS	-1.65995	0.0346044	-0.121248	NS	-0.331572	NS	-0.533969	NS	-0.807366	NS
AT5G49910.1	AT5G49910	64161±6891	89386±2172	85028±11767	98294±12485	79404±5082	93002±27282	75879±10740	110473±4181	0.478361	NS	0.406241	NS	0.615415	0.024818	0.307514	NS	0.535562	NS	0.242018	NS	0.783922	0.00580113
AT2G43510.1	AT2G43510	435665±20915	400291±44399	472056±70429	369929±26717	356060±23808	344472±42803	330334±65738	275346±18635	-0.122169	NS	0.115739	NS	-0.23597	NS	-0.291097	NS	-0.338831	NS	-0.399291	NS	-0.66197	0.00580113
AT5G59880.1	AT5G59880	558689±6730	477221±12848	414383±42809	388562±33835	435329±56982	419506±49629	396774±25351	360594±41812	-0.227389	NS	-0.43108	NS	-0.523901	NS	-0.35994	NS	-0.413356	NS	-0.493727	NS	-0.631671	0.00894399
AT2G43710.1	AT2G43710	400419±21873	388527±33045	442376±90426	330150±12723	327722±23020	347410±43741	305624±66982	247393±25923	-0.0434962	NS	0.143762	NS	-0.27839	NS	-0.289036	NS	-0.20487	NS	-0.389753	NS	-0.694704	0.00944927
AT1G11660.3	AT1G11660	41775±4166	54228±11032	41870±15767	33248±4314	40568±6044	38659±7042	36186±8148	23351±2371	0.376395	NS	0.00328056	NS	-0.329359	NS	-0.0422831	NS	-0.111851	NS	-0.207221	NS	-0.839138	0.0142305
AT1G04820.1	AT1G04820	4803677±504069	3971014±463048	4580044±317289	4370643±687933	3576413±700269	3833770±809501	3337664±355269	3032783±135031	-0.274632	NS	-0.0687776	NS	-0.136294	NS	-0.425626	NS	-0.325375	NS	-0.5253	NS	-0.663497	0.0184916
AT3G16470.1	AT3G16470	1680655±135166	1392198±154715	1264482±81409	1738929±93435	1185404±23859	1497434±78262	1157373±50492	1092160±108916	-0.271659	NS	-0.410477	NS	0.0491752	NS	-0.503645	NS	-0.166531	NS	-0.538169	NS	-0.621839	0.0184916
AT4G27430.1	AT4G27430	5366±503	5543±660	6214±2441	14816±9502	4205±2280	5981±4789	4629±1743	3114±490	0.0466195	NS	0.211496	NS	1.46502	NS	-0.351947	NS	0.15643	NS	-0.21324	NS	-0.785068	0.0213303
AT1G53760.1	AT1G53760	3045±262	4552±463	4505±406	5627±1158	4499±505	4190±1333	4280±858	5689±866	0.579891	NS	0.564988	NS	0.885732	0.0324974	0.562924	NS	0.460433	NS	0.491091	NS	0.901496	0.0260216
AT5G27640.2	AT5G27640	257036±10126	287886±25617	263686±15989	232420±45652	204357±24503	219068±42797	173225±27138	168511±28754	0.163527	NS	0.0368495	NS	-0.145238	NS	-0.330878	NS	-0.23059	NS	-0.569324	NS	-0.609126	0.0263802
AT3G11630.1	AT3G11630	493430±29035	475810±18445	413773±30171	566426±33970	366810±18104	405771±15859	358952±33896	317218±56993	-0.0524593	NS	-0.254006	NS	0.199043	NS	-0.427811	NS	-0.282178	NS	-0.459055	NS	-0.637369	0.028505
AT1G80070.1	AT1G80070	85546±5916	85655±5263	78209±9080	72788±11102	66773±7968	71652±11909	71209±6364	54596±9605	0.00183439	NS	-0.129368	NS	-0.233005	NS	-0.357448	NS	-0.255687	NS	-0.264646	NS	-0.647911	0.0285727
AT2G20360.1	AT2G20360	403109±40644	347095±13795	332252±32004	327815±40990	291852±53388	292891±56067	354654±54692	268490±31040	-0.215841	NS	-0.278892	NS	-0.298289	NS	-0.465935	NS	-0.460805	NS	-0.184759	NS	-0.586302	0.0310671
AT3G60245.1	AT3G60245	40252±3659	42639±4794	33364±5474	37727±5407	27890±4966	36076±12601	30610±13124	23162±5365	0.0831378	NS	-0.270729	NS	-0.0934296	NS	-0.529291	NS	-0.157985	NS	-0.395047	NS	-0.797244	0.0310671
AT4G39210.1	AT4G39210	77414±8049	85471±16062	85729±11914	66956±9528	75635±4499	72733±11924	76722±9160	46129±9367	0.142844	NS	0.147197	NS	-0.209383	NS	-0.0335401	NS	-0.0899883	NS	-0.0129549	NS	-0.746925	0.0347398
AT1G69410.1	AT1G69410	205979±6308	207880±18981	204442±24924	172408±62657	181244±46637	155364±9120	167952±31777	129794±29913	0.0132575	NS	-0.0108013	NS	-0.256669	NS	-0.184565	NS	-0.406847	NS	-0.294447	NS	-0.666274	0.0355999
AT3G51460.1	AT3G51460	21507±2523	17441±1857	20213±1841	18594±306	16539±10219	15181±6294	19060±7111	12455±2615	-0.302329	NS	-0.089535	NS	-0.210019	NS	-0.378928	NS	-0.502591	NS	-0.174306	NS	-0.788088	0.0355999
AT1G70580.2	AT1G70580	16639±2468	23118±4119	21391±5168	26844±4475	22015±6252	23274±6967	24539±4638	26090±2973	0.474399	NS	0.362437	NS	0.690011	0.040186	0.403864	NS	0.484106	NS	0.560451	NS	0.648878	0.037233
AT1G71440.1	AT1G71440	9394±1290	7467±2948	5795±2901	11203±2202	6914±2753	6373±1911	6888±1834	3920±1914	-0.331052	NS	-0.696878	NS	0.254089	NS	-0.442148	NS	-0.559563	NS	-0.447601	NS	-1.26066	0.0398442
AT1G20960.1	AT1G20960	77622±6340	72305±11968	78778±17503	52497±27561	61258±14060	67999±21780	68322±14914	51689±10078	-0.102375	NS	0.0213205	NS	-0.564224	NS	-0.34157	NS	-0.190949	NS	-0.184118	NS	-0.586597	0.0474517
AT5G22950.1	AT5G22950	17017±4202	24265±5326	11118±8719	5527±1212	18794±5716	15346±2931	23737±9681	7182±1899	0.511922	NS	-0.614096	NS	-1.6224	0.0190206	0.143328	NS	-0.149129	NS	0.480156	NS	-1.24438	NS
AT3G44320.1	AT3G44320	201228±23219	161771±27501	174617±26277	91506±10859	173067±30988	162571±13000	175230±16428	127108±27301	-0.31488	NS	-0.204642	NS	-1.13689	0.00511055	-0.217506	NS	-0.307768	NS	-0.199581	NS	-0.662777	NS
AT4G14300.2	AT4G14300	141340±24833	101015±10784	138691±13295	73115±12546	95715±10523	98429±19556	121212±23174	80582±23282	-0.484605	NS	-0.027298	NS	-0.950932	0.0235179	-0.562353	NS	-0.522009	NS	-0.221635	NS	-0.810631	NS
AT3G63520.1	AT3G63520	31182±3784	27479±4603	29004±4306	17683±5590	21317±5948	23950±6639	25817±6799	16211±9157	-0.182369	NS	-0.104429	NS	-0.81829	0.0400643	-0.548704	NS	-0.380654	NS	-0.272389	NS	-0.943698	NS
AT3G19130.1	AT3G19130	428905±61015	345519±47257	458296±45910	136582±15486	339211±44759	290883±72470	311421±32527	283549±84280	-0.31189	NS	0.0956216	NS	-1.65089	0.00438715	-0.338474	NS	-0.560218	NS	-0.461788	NS	-0.597059	NS
AT1G23310.1	AT1G23310	224274±13580	231087±38924	137641±15116	187433±34137	167150±15872	188313±22279	183658±38381	150725±25892	0.0431677	NS	-0.704351	0.0154109	-0.258887	NS	-0.424119	NS	-0.252129	NS	-0.288247	NS	-0.573341	NS
AT4G01310.1	AT4G01310	24611±1152	19670±4202	14425±3066	24389±5679	23314±6978	18008±7187	18314±7622	24756±9210	-0.323313	NS	-0.770764	0.0310576	-0.0130867	NS	-0.0781119	NS	-0.450627	NS	-0.426369	NS	0.00848732	NS
AT1G64980.1	AT1G64980	22405±2419	24107±2698	14834±2644	13914±972	21117±7925	17693±4771	20287±2716	27169±4931	0.105642	NS	-0.594886	NS	-0.687236	0.0101501	-0.0854079	NS	-0.340678	NS	-0.143243	NS	0.278106	NS
AT4G27640.1	AT4G27640	60686±8721	59036±1374	38198±9154	36247±3376	49812±9267	51254±1820	48346±6510	40503±5765	-0.0397702	NS	-0.667842	NS	-0.743485	0.0192039	-0.284858	NS	-0.243701	NS	-0.327948	NS	-0.583338	NS
AT3G02900.2	AT3G02900	5823±1141	4217±348	3515±1143	2836±1007	4595±1269	6290±1604	5717±1030	4851±2348	-0.465439	NS	-0.728176	NS	-1.03792	0.0421504	-0.34158	NS	0.111338	NS	-0.0263011	NS	-0.263493	NS
AT5G23250.1	AT5G23250	11467±1835	9352±2906	7051±2579	6898±1655	8012±1214	8723±2853	10487±1375	9604±1733	-0.294156	NS	-0.701644	NS	-0.733268	0.0489946	-0.517197	NS	-0.39455	NS	-0.128968	NS	-0.255828	NS
AT3G53710.3	AT3G53710	38229±8401	35486±6148	23300±7627	18169±3668	40242±19604	29482±13668	35021±11573	33927±8375	-0.107388	NS	-0.714299	NS	-1.07313	0.0319681	0.0740465	NS	-0.374807	NS	-0.126427	NS	-0.172218	NS
AT1G21680.1	AT1G21680	380939±24439	319563±46059	329858±22492	154825±9048	257424±37631	437741±137349	391912±20805	332505±38816	-0.25346	NS	-0.207714	NS	-1.29892	0.00081877	-0.565414	NS	0.200516	NS	0.0409688	NS	-0.196186	NS
AT3G01390.2	AT3G01390	759242±29264	663400±53241	651715±37171	475116±22658	551474±42432	782038±131909	663422±52369	686689±139221	-0.194682	NS	-0.220318	NS	-0.67628	0.00120585	-0.461267	NS	0.0426774	NS	-0.194634	NS	-0.144904	NS
AT5G12140.1	AT5G12140	329135±13128	296306±31478	283135±18969	190295±13051	318015±27861	271686±12633	350688±14993	326312±41991	-0.151588	NS	-0.21719	NS	-0.790436	0.0012093	-0.0495826	NS	-0.276739	NS	0.0915113	NS	-0.0124263	NS
AT4G33420.2	AT4G33420	7708±422	6418±1767	8327±2047	2991±524	6157±2243	7545±977	8384±2554	9492±1651	-0.264275	NS	0.111339	NS	-1.36566	0.00145968	-0.324102	NS	-0.0308248	NS	0.121249	NS	0.300237	NS
AT5G19690.1	AT5G19690	34260±1706	30482±3199	37114±4305	18503±1561	31889±3261	38370±959	38153±3328	37192±5336	-0.168549	NS	0.115432	NS	-0.888757	0.00155966	-0.103455	NS	0.163449	NS	0.155251	NS	0.118464	NS
AT2G42680.1	AT2G42680	39939±978	43945±7114	56099±11788	20313±3043	58132±12799	43673±4693	46311±7295	43783±8650	0.137886	NS	0.490154	NS	-0.975397	0.00210154	0.541521	NS	0.128935	NS	0.213555	NS	0.13257	NS
AT4G30270.1	AT4G30270	165198±8933	134205±9455	149397±20403	104096±6521	123765±13588	126172±8253	118528±6798	128153±10448	-0.299761	NS	-0.145048	NS	-0.666272	0.00279678	-0.416595	NS	-0.388802	NS	-0.478963	NS	-0.366322	NS
AT3G44820.1	AT3G44820	41650±4953	35302±2098	31423±7812	14243±2131	34050±6884	33253±3700	33369±5045	33856±1956	-0.238572	NS	-0.406492	NS	-1.54802	0.00336589	-0.290671	NS	-0.324828	NS	-0.319784	NS	-0.298917	NS
AT4G20260.8	AT4G20260	1244688±66621	912974±25136	1128183±94290	666797±92583	1088299±26672	980308±146104	984270±33775	1107151±113102	-0.447139	NS	-0.141783	NS	-0.900464	0.00338537	-0.19371	NS	-0.344477	NS	-0.338658	NS	-0.168932	NS
AT2G30930.1	AT2G30930	35150±3335	30929±2398	32194±3015	15509±2000	26613±8036	38857±12547	32853±3758	29958±4291	-0.184579	NS	-0.126749	NS	-1.18036	0.00340994	-0.401414	NS	0.144644	NS	-0.0975124	NS	-0.230604	NS
AT3G10650.2	AT3G10650	326094±38116	360395±98874	339131±141055	121766±14629	257735±125180	412614±56384	306427±94322	243545±49603	0.144289	NS	0.0565557	NS	-1.42117	0.00350304	-0.339399	NS	0.339506	NS	-0.0897457	NS	-0.421097	NS
AT1G48620.1	AT1G48620	31489±1500	29864±2376	30783±2029	20595±1604	26625±2171	35343±7586	27861±2594	29105±1760	-0.0764435	NS	-0.032703	NS	-0.612558	0.00360832	-0.242067	NS	0.166581	NS	-0.17661	NS	-0.11359	NS
AT1G13270.1	AT1G13270	138111±8694	126207±12589	112903±33192	81878±8917	98380±38680	107261±41399	128258±23802	134536±33619	-0.130032	NS	-0.290744	NS	-0.75428	0.00460427	-0.489385	NS	-0.364698	NS	-0.106782	NS	-0.0378417	NS
AT5G24300.1	AT5G24300	69505±5295	53096±9527	70209±9402	42401±2868	74188±15012	77431±27249	70008±17858	64017±12308	-0.388512	NS	0.0145481	NS	-0.713009	0.00460427	0.0940762	NS	0.155798	NS	0.0104037	NS	-0.118668	NS
AT3G56240.2	AT3G56240	2768±626	2936±175	2780±492	0±0	2418±531	1898±505	2065±859	2006±267	0.0847732	NS	0.00593285	NS	-25.6473	0.0048433	-0.195181	NS	-0.544501	NS	-0.422993	NS	-0.464416	NS
AT1G66240.1	AT1G66240	412442±14356	412155±17400	441028±40957	212528±43122	443884±30227	452584±30169	463725±16970	483061±44464	-0.00100467	NS	0.0966808	NS	-0.956533	0.0048433	0.105991	NS	0.133995	NS	0.169079	NS	0.228014	NS
AT5G64430.1	AT5G64430	281669±28409	300184±35085	351555±119194	126244±21185	325001±24492	377738±80935	352995±122574	339188±144478	0.0918493	NS	0.319752	NS	-1.15778	0.0048433	0.206443	NS	0.423389	NS	0.32565	NS	0.268085	NS
AT5G44340.1	AT5G44340	652384±41564	588359±76547	574339±72956	397650±42815	550021±116779	536788±24384	624978±117108	479203±21831	-0.149023	NS	-0.183817	NS	-0.714221	0.00511055	-0.246233	NS	-0.281368	NS	-0.0619153	NS	-0.445083	NS
AT3G10410.1	AT3G10410	95475±7349	104822±10081	102225±36723	60263±3795	81222±13871	104130±11870	101743±21884	107289±14781	0.134745	NS	0.0985609	NS	-0.66385	0.00511055	-0.233251	NS	0.125197	NS	0.0917319	NS	0.168311	NS
AT4G24490.2	AT4G24490	9707±1149	11207±4015	6636±563	4534±448	8702±514	8079±2070	8018±245	7591±1246	0.207319	NS	-0.548552	NS	-1.09804	0.00517613	-0.157665	NS	-0.264853	NS	-0.275759	NS	-0.354677	NS
AT1G18210.2	AT1G18210	1070851±69726	896260±24016	1089797±159123	673008±66958	949558±80422	892274±82284	877708±77855	761318±177164	-0.256768	NS	0.0253022	NS	-0.670061	0.00544796	-0.173429	NS	-0.263198	NS	-0.286944	NS	-0.492186	NS
AT5G39160.1	AT5G39160	18896±1444	17774±1771	16366±4405	11316±1224	16163±5422	20117±5141	16706±4608	20737±5261	-0.0882662	NS	-0.207352	NS	-0.739706	0.00583983	-0.2254	NS	0.0903274	NS	-0.177703	NS	0.134147	NS
AT5G14920.1	AT5G14920	117263±10732	108468±2294	108368±13693	70680±4590	119580±14928	137295±38187	139742±30920	126996±35679	-0.112475	NS	-0.113809	NS	-0.730374	0.00587514	0.0282358	NS	0.227534	NS	0.253018	NS	0.115038	NS
AT5G12950.1	AT5G12950	42529±3523	37553±2045	48180±3343	28197±781	39933±3799	48457±8238	46497±8667	37522±8448	-0.179488	NS	0.180001	NS	-0.592888	0.00597343	-0.0908308	NS	0.188264	NS	0.128717	NS	-0.180704	NS
AT5G65760.1	AT5G65760	140007±13073	98626±13794	132958±16212	80819±7630	100823±45561	105504±22863	123052±53755	98004±18942	-0.505451	NS	-0.0745309	NS	-0.792724	0.00612518	-0.473665	NS	-0.408201	NS	-0.18623	NS	-0.514575	NS
AT1G14130.1	AT1G14130	15071±1677	11057±385	14781±2308	7643±1005	11417±1258	13455±1381	13098±717	12815±3907	-0.446867	NS	-0.0280612	NS	-0.979513	0.00663896	-0.40066	NS	-0.163666	NS	-0.202477	NS	-0.234023	NS
AT2G43620.1	AT2G43620	767294±123229	714040±93242	981724±159477	286518±29202	975652±122363	563861±249400	1119636±78707	890418±526855	-0.103775	NS	0.355538	NS	-1.42115	0.00663896	0.346587	NS	-0.444438	NS	0.545178	NS	0.214703	NS
AT1G17720.2	AT1G17720	142836±11351	111733±5783	131183±6216	92306±7344	113816±9876	115991±14020	124528±5356	134448±23214	-0.354296	NS	-0.12278	NS	-0.629863	0.00691335	-0.327658	NS	-0.300344	NS	-0.197888	NS	-0.0873046	NS
AT5G13300.1	AT5G13300	31369±3463	25301±3957	26588±3569	17322±1476	27539±2226	30296±4043	32590±7733	35753±12241	-0.310137	NS	-0.238582	NS	-0.856705	0.00691335	-0.18785	NS	-0.0502194	NS	0.0550822	NS	0.188699	NS
AT3G55010.1	AT3G55010	2581771±274384	2087911±365592	1866278±1039373	1151395±274258	1871754±332476	1941530±320767	2224039±508180	1761864±844676	-0.306301	NS	-0.468197	NS	-1.16498	0.00713366	-0.46397	NS	-0.411167	NS	-0.215179	NS	-0.551258	NS
AT5G19780.1	AT5G19780	1114402±94966	940263±153152	1008820±162629	734034±55020	823820±73244	880485±95880	877737±130257	765713±91721	-0.245134	NS	-0.1436	NS	-0.602349	0.00880923	-0.435868	NS	-0.339899	NS	-0.344408	NS	-0.541394	NS
AT3G43670.1	AT3G43670	10169±496	8276±1563	7808±1998	4814±1468	9712±1855	8249±1864	11066±1047	8318±1350	-0.29724	NS	-0.381163	NS	-1.07889	0.00882608	-0.0663841	NS	-0.30185	NS	0.121887	NS	-0.289945	NS
AT1G13110.1	AT1G13110	32523±3912	23390±5474	39327±6627	15321±3166	30759±11025	46548±11598	37045±11656	22364±10869	-0.475517	NS	0.274072	NS	-1.08588	0.00905767	-0.0804277	NS	0.517272	NS	0.187823	NS	-0.540276	NS
AT3G48750.1	AT3G48750	74512±5171	67081±9416	58744±8901	44143±7517	52926±8216	55985±7185	55123±10833	57334±12269	-0.151573	NS	-0.343043	NS	-0.755298	0.00966093	-0.493501	NS	-0.412444	NS	-0.434824	NS	-0.378086	NS
AT2G38410.1	AT2G38410	54112±5712	47345±6280	53956±3801	33196±2676	51137±5152	56714±12317	60019±3294	52970±19256	-0.192736	NS	-0.00418833	NS	-0.704941	0.00969783	-0.0815946	NS	0.0677534	NS	0.149457	NS	-0.0307938	NS
AT2G46900.1	AT2G46900	57129±6974	45940±4090	43105±7405	32902±2521	55586±7999	41814±12646	53000±7570	66815±5411	-0.314466	NS	-0.40635	NS	-0.796026	0.0101155	-0.0394829	NS	-0.45023	NS	-0.108212	NS	0.225949	NS
AT5G05000.1	AT5G05000	13426±2479	12952±823	9694±2071	4744±992	9184±2417	17689±4263	17527±2943	11501±1058	-0.0517813	NS	-0.469783	NS	-1.50084	0.0101669	-0.547707	NS	0.397883	NS	0.384547	NS	-0.22324	NS
AT3G25140.1	AT3G25140	42716±1687	40938±4677	43909±9829	25097±5201	41249±13613	55025±5387	43927±5257	36593±3985	-0.0613589	NS	0.0397167	NS	-0.767278	0.0104069	-0.050441	NS	0.365295	NS	0.0403062	NS	-0.223215	NS
AT3G51730.1	AT3G51730	41549±4282	29351±3194	34431±5031	25986±2270	35547±1531	43374±7070	41041±1422	28809±2560	-0.501416	NS	-0.271118	NS	-0.677089	0.0104663	-0.225101	NS	0.0620173	NS	-0.0177537	NS	-0.528277	NS
AT4G04460.1	AT4G04460	136024±7855	134104±12800	128293±12787	85797±13873	146787±27700	106183±37305	122289±35927	137570±22671	-0.0205108	NS	-0.0844149	NS	-0.664858	0.0110027	0.109864	NS	-0.357309	NS	-0.153568	NS	0.016311	NS
AT5G54760.4	AT5G54760	13797±967	9871±1986	9830±1847	8390±1426	11434±2452	11960±2153	15332±1605	18625±3161	-0.483072	NS	-0.48908	NS	-0.717516	0.0110764	-0.271014	NS	-0.206074	NS	0.152201	NS	0.43289	NS
AT5G15540.1	AT5G15540	5486±1416	4133±253	4629±1502	654±661	4280±745	7989±3076	4735±2635	5012±2994	-0.408279	NS	-0.245062	NS	-3.06667	0.0116049	-0.357896	NS	0.542212	NS	-0.212267	NS	-0.130252	NS
AT4G16190.1	AT4G16190	74518±8241	80536±7177	61225±12678	45368±4816	61488±9188	68229±9400	74010±5237	52296±12065	0.112039	NS	-0.283467	NS	-0.715909	0.0120424	-0.277293	NS	-0.127208	NS	-0.00988039	NS	-0.510873	NS
AT2G14880.1	AT2G14880	22600±3720	22162±3609	29604±7506	11036±924	28558±4613	31191±5788	30067±5782	27895±7928	-0.0282824	NS	0.389442	NS	-1.03404	0.0124965	0.337532	NS	0.464779	NS	0.411816	NS	0.303668	NS
AT3G55290.1	AT3G55290	64422±7205	46316±21056	74377±5630	41041±2921	57474±2679	63583±1668	65122±4414	72745±16606	-0.476046	NS	0.207283	NS	-0.650484	0.0125333	-0.164663	NS	-0.0189304	NS	0.0155725	NS	0.175284	NS
AT1G04510.1	AT1G04510	27740±1667	31697±2971	27526±2366	17766±2874	31540±4006	31843±7464	36283±9854	36813±6813	0.192355	NS	-0.0111962	NS	-0.642865	0.0126105	0.185206	NS	0.198983	NS	0.387292	NS	0.408242	NS
AT1G59900.1	AT1G59900	377966±15371	384507±40479	299916±67754	244938±41620	335259±62960	446683±29408	460087±71985	429431±24363	0.0247535	NS	-0.333695	NS	-0.625839	0.0126557	-0.172979	NS	0.240997	NS	0.283652	NS	0.184173	NS
ATMG00480.1	ATMG00480	387309±59275	314614±36828	327517±51875	208471±10875	360497±15840	285999±43513	505895±36461	412263±38061	-0.299899	NS	-0.241913	NS	-0.893633	0.0130544	-0.103495	NS	-0.437473	NS	0.385353	NS	0.0900795	NS
AT1G64090.1	AT1G64090	20689±1068	26900±2103	23733±5437	12363±2653	21411±1179	25238±5370	26054±5542	20527±5720	0.378744	NS	0.198005	NS	-0.742847	0.0138886	0.049496	NS	0.286748	NS	0.332647	NS	-0.0113642	NS
AT5G01210.1	AT5G01210	21691±1999	23512±1907	21683±4265	12044±2693	15539±4663	24031±4940	23117±7060	15662±1066	0.11628	NS	-0.000552714	NS	-0.848788	0.0144552	-0.481251	NS	0.147788	NS	0.0918631	NS	-0.46985	NS
AT5G57110.3	AT5G57110	1029770±88076	971602±70929	989931±84120	569237±144900	907210±46110	976170±179176	1017087±124790	699605±26875	-0.0838847	NS	-0.0569223	NS	-0.85522	0.0170907	-0.182814	NS	-0.0771178	NS	-0.0178792	NS	-0.557708	NS
AT5G07360.1	AT5G07360	83110±10770	68516±11551	73102±17683	48565±7016	71925±5597	61856±13191	68061±7579	72578±14059	-0.278585	NS	-0.185115	NS	-0.775087	0.0178187	-0.208539	NS	-0.426108	NS	-0.288192	NS	-0.195484	NS
AT3G05900.1	AT3G05900	56459±8898	44740±4571	51952±11093	30762±3784	60930±8163	45097±8993	46872±1686	59730±6248	-0.335645	NS	-0.120023	NS	-0.876037	0.0183767	0.109945	NS	-0.324154	NS	-0.268482	NS	0.0812625	NS
AT3G20290.1	AT3G20290	182753±15991	187875±24558	169021±27456	119757±18363	148108±38640	153407±28269	152548±27490	156718±22177	0.0398782	NS	-0.112695	NS	-0.609782	0.0198636	-0.303246	NS	-0.252533	NS	-0.260628	NS	-0.221725	NS
AT5G53650.1	AT5G53650	19064±2396	23556±3695	18884±1390	9321±2937	17823±3574	20951±3069	20881±981	17862±1863	0.305233	NS	-0.0137095	NS	-1.0322	0.0203355	-0.0971053	NS	0.136162	NS	0.131325	NS	-0.0939523	NS
AT4G26470.3	AT4G26470	928±207	892±297	1066±583	340±104	924±95	1156±133	1054±224	951±393	-0.0560739	NS	0.200099	NS	-1.44859	0.0213357	-0.00498634	NS	0.317829	NS	0.184099	NS	0.0364002	NS
AT5G66040.1	AT5G66040	70725±6963	62387±8830	57313±1356	42332±8805	64234±1339	59275±5253	79174±13759	55613±4127	-0.180993	NS	-0.303355	NS	-0.740485	0.0213357	-0.138884	NS	-0.254795	NS	0.162806	NS	-0.346791	NS
AT5G46180.1	AT5G46180	45384±6598	46924±6600	47893±11985	24053±5290	32286±6892	37603±6227	45861±7837	38646±9051	0.0481399	NS	0.077622	NS	-0.91598	0.0215039	-0.491285	NS	-0.27134	NS	0.0150916	NS	-0.231879	NS
AT5G35630.2	AT5G35630	385471±37249	364847±41995	372389±57074	217669±55758	371668±14663	402561±99087	496930±139603	524751±383343	-0.07933	NS	-0.0498141	NS	-0.824488	0.0218628	-0.0526097	NS	0.0625834	NS	0.366418	NS	0.445009	NS
AT4G23500.1	AT4G23500	11926±1295	13188±1210	16373±4604	2718±3518	15598±2286	14555±2807	17231±5536	16346±2486	0.145104	NS	0.45715	NS	-2.13308	0.0234434	0.387196	NS	0.287379	NS	0.530874	NS	0.454834	NS
AT1G12920.1	AT1G12920	94028±15768	81344±4292	82264±10708	50495±8186	67535±3871	114329±34617	117378±3133	87933±20491	-0.209041	NS	-0.192817	NS	-0.89694	0.0235179	-0.477444	NS	0.282034	NS	0.320004	NS	-0.096685	NS
AT1G42470.1	AT1G42470	15861±3474	10992±1996	11285±2104	6759±1381	12665±1847	15217±4875	13801±1913	13627±1525	-0.528966	NS	-0.491027	NS	-1.2305	0.0239001	-0.324563	NS	-0.0597533	NS	-0.200623	NS	-0.219013	NS
AT4G30840.1	AT4G30840	10125±1843	8803±1515	10888±3113	4369±1501	10225±3504	14501±3619	10629±3692	13974±7547	-0.201811	NS	0.104927	NS	-1.21226	0.0242713	0.0142593	NS	0.518282	NS	0.0701265	NS	0.464877	NS
AT1G13690.1	AT1G13690	109847±19074	85535±14313	88236±19291	56827±10824	81142±19161	97555±17254	102086±33460	109869±16311	-0.360902	NS	-0.316046	NS	-0.950849	0.0242876	-0.436977	NS	-0.171206	NS	-0.105711	NS	0.00029546	NS
AT2G22170.1	AT2G22170	413021±58406	346509±38765	368130±14238	270883±9068	333494±28815	310221±16645	345764±16646	366907±44205	-0.253321	NS	-0.165999	NS	-0.608544	0.0247128	-0.308553	NS	-0.412918	NS	-0.256426	NS	-0.1708	NS
AT4G18060.1	AT4G18060	28824±3891	25837±2406	24628±6175	18944±1633	31620±4424	39113±8102	37250±8265	26607±3868	-0.157805	NS	-0.226938	NS	-0.605543	0.026573	0.133586	NS	0.440379	NS	0.369972	NS	-0.115464	NS
AT2G31660.1	AT2G31660	129805±16250	105226±21322	98232±20063	68665±20542	96632±13215	136341±31183	127468±19106	95929±11379	-0.302856	NS	-0.402078	NS	-0.918701	0.0267801	-0.425779	NS	0.0708694	NS	-0.0262178	NS	-0.436314	NS
AT1G71420.1	AT1G71420	82404±16239	55801±9825	73529±15310	39094±9121	61812±6427	55382±22692	76552±20895	97714±37485	-0.562412	NS	-0.164405	NS	-1.07576	0.0270404	-0.414819	NS	-0.5733	NS	-0.106275	NS	0.24586	NS
AT1G52730.1	AT1G52730	28992±6979	20629±4404	26477±5968	12448±1884	20561±2744	30305±10497	20486±3056	20179±5082	-0.490988	NS	-0.130939	NS	-1.21974	0.0282359	-0.495783	NS	0.0638623	NS	-0.501017	NS	-0.522831	NS
AT3G51740.1	AT3G51740	18778±3964	16971±1337	22223±7950	9177±1570	17713±1553	15447±4053	14855±5115	17312±2657	-0.145956	NS	0.242986	NS	-1.03289	0.0295533	-0.0842189	NS	-0.2817	NS	-0.33806	NS	-0.117286	NS
AT5G11540.1	AT5G11540	3448±316	3730±1036	3631±1441	1030±1032	3405±1752	3614±1388	2588±576	3649±1290	0.113596	NS	0.0748651	NS	-1.74261	0.0297797	-0.018084	NS	0.0680783	NS	-0.413657	NS	0.081715	NS
AT2G23120.1	AT2G23120	78649±15556	93349±7999	57050±7050	42651±4913	52551±6167	53014±7701	64003±13160	56115±10832	0.247203	NS	-0.46321	NS	-0.882849	0.0310679	-0.5817	NS	-0.56907	NS	-0.297287	NS	-0.487041	NS
AT3G58180.1	AT3G58180	87121±17637	70023±10568	68548±11962	44016±8585	65603±15719	82780±13353	86520±30012	89366±12621	-0.315194	NS	-0.345897	NS	-0.984985	0.031415	-0.409254	NS	-0.0737353	NS	-0.00998136	NS	0.0367012	NS
AT3G04720.1	AT3G04720	499606±71309	491111±34217	479269±99754	328805±33154	432051±128922	507364±126511	502612±116032	398551±96942	-0.0247442	NS	-0.0599577	NS	-0.603561	0.0324974	-0.209591	NS	0.0222292	NS	0.00865415	NS	-0.326028	NS
AT4G14670.1	AT4G14670	122156±15194	118633±9341	94475±21962	66734±21435	122822±32158	133549±17576	117912±19701	92934±12551	-0.0422091	NS	-0.370715	NS	-0.87222	0.0350116	0.00785088	NS	0.128646	NS	-0.0510092	NS	-0.394439	NS
AT3G53420.2	AT3G53420	86472±12987	93589±13628	78095±9413	47233±13576	77779±6073	78419±9585	90490±9566	69609±11847	0.114118	NS	-0.146999	NS	-0.872438	0.0359788	-0.152836	NS	-0.141018	NS	0.0655257	NS	-0.312942	NS
AT4G26670.1	AT4G26670	23393±2911	19724±3827	18159±1934	14753±2945	16256±5334	19275±4474	16488±6864	17063±3994	-0.2461	NS	-0.365394	NS	-0.665076	0.0360839	-0.525091	NS	-0.279353	NS	-0.504668	NS	-0.455171	NS
AT2G23090.1	AT2G23090	18196±3228	20225±4220	19822±2762	10339±2011	21721±4472	19616±3613	15773±2851	19714±4827	0.152507	NS	0.12347	NS	-0.815535	0.0372709	0.25541	NS	0.108386	NS	-0.206156	NS	0.115589	NS
AT2G43720.1	AT2G43720	6121±762	7307±2998	4300±1778	3419±1064	6563±1725	5900±1907	7559±3498	5717±2223	0.255486	NS	-0.50959	NS	-0.840178	0.0373142	0.100514	NS	-0.0531789	NS	0.304231	NS	-0.0986611	NS
AT5G16130.1	AT5G16130	1020371±221832	800851±128610	727337±125369	559772±42895	688172±79387	824133±166650	930906±45377	694811±49852	-0.349487	NS	-0.488398	NS	-0.866182	0.0385411	-0.568252	NS	-0.308144	NS	-0.132386	NS	-0.5544	NS
AT3G53970.1	AT3G53970	589829±96326	564866±70633	632482±28366	389386±22199	550262±143453	527670±117381	631286±71184	493865±119935	-0.0623874	NS	0.100728	NS	-0.599094	0.0386674	-0.100178	NS	-0.160661	NS	0.0979973	NS	-0.256181	NS
AT5G08520.1	AT5G08520	13455±2775	18806±6774	18517±2188	5504±2854	14109±6572	12727±6853	14635±7879	11756±910	0.483014	NS	0.46066	NS	-1.28966	0.040186	0.0684276	NS	-0.0802977	NS	0.121274	NS	-0.194763	NS
AT1G16810.3	AT1G16810	6080±1115	4557±994	5575±1483	2645±1312	6059±1885	6332±1861	6399±1104	4522±669	-0.41605	NS	-0.125138	NS	-1.20067	0.0402517	-0.00498401	NS	0.058611	NS	0.0738319	NS	-0.427099	NS
AT1G09870.1	AT1G09870	108268±14540	110529±16654	92428±12961	69223±13274	100078±6271	91871±6966	114747±11220	98353±17874	0.0298277	NS	-0.228196	NS	-0.645266	0.0411125	-0.113469	NS	-0.236915	NS	0.0838557	NS	-0.138564	NS
AT5G56930.1	AT5G56930	25114±3574	24805±5143	24330±3535	16173±2828	20061±1154	17323±4686	18073±5432	20080±6507	-0.0178939	NS	-0.0457803	NS	-0.634938	0.0421504	-0.324096	NS	-0.535841	NS	-0.47465	NS	-0.322766	NS
AT5G35080.1	AT5G35080	20214±3937	18254±2068	21895±1866	12017±1495	16595±3842	23560±6317	22765±5703	22075±7352	-0.147151	NS	0.115226	NS	-0.750236	0.0431301	-0.284599	NS	0.220925	NS	0.171433	NS	0.127012	NS
AT1G75950.1	AT1G75950	420121±62716	374733±40129	375786±30182	279894±36529	367917±23185	337325±60466	379939±21802	360686±17483	-0.164944	NS	-0.160895	NS	-0.585927	0.0437155	-0.191424	NS	-0.316669	NS	-0.145039	NS	-0.220061	NS
AT2G17130.1	AT2G17130	180906±33703	186202±23131	177669±21144	108752±18346	175849±32951	159554±25659	175234±24501	171894±19516	0.0416244	NS	-0.0260537	NS	-0.734196	0.0470342	-0.0409095	NS	-0.181194	NS	-0.045958	NS	-0.0737251	NS
AT4G34030.1	AT4G34030	48540±3102	40957±6656	47480±5840	32051±8429	38452±6937	56952±10496	54942±4180	49160±9822	-0.245049	NS	-0.031859	NS	-0.598781	0.0497395	-0.336086	NS	0.230574	NS	0.178732	NS	0.018311	NS
AT5G04740.1	AT5G04740	231830±16194	237078±12535	318246±164784	444863±140710	396585±240895	1227305±966448	1922088±49890	819116±563710	0.0322947	NS	0.457075	NS	0.940292	NS	0.774565	NS	2.40435	NS	3.05153	2.64289e-06	1.821	NS
AT5G24710.1	AT5G24710	67328±6100	56468±5150	166930±181693	211400±135242	175674±245655	1013347±963336	1707792±51157	608570±561934	-0.253769	NS	1.30995	NS	1.65069	NS	1.38361	NS	3.91176	NS	4.66477	2.64289e-06	3.17613	NS
AT1G56410.1	AT1G56410	124121±25552	130970±10610	248345±178760	299331±135341	282654±223674	1118962±1009165	1818771±60794	647986±560004	0.0774896	NS	1.0006	NS	1.26999	NS	1.18728	NS	3.17234	NS	3.87314	6.35915e-06	2.38421	NS
AT5G36890.1	AT5G36890	114260±15841	134448±19122	264335±179539	326173±141298	294502±228451	1089546±993737	1817806±90121	676871±561544	0.234722	NS	1.21004	NS	1.51331	NS	1.36594	NS	3.25332	NS	3.99179	2.61987e-05	2.56655	NS
AT3G19170.1	AT3G19170	103174±3203	143288±28729	161898±34567	124836±21958	162797±33326	140351±8884	171432±8715	134856±33985	0.473839	NS	0.650003	NS	0.274963	NS	0.657993	NS	0.443958	NS	0.732561	0.00140613	0.386342	NS
AT4G25550.1	AT4G25550	11356±2438	16123±445	13818±5918	9579±2230	19311±6532	29453±9602	26133±1643	21125±9025	0.505714	NS	0.283146	NS	-0.245375	NS	0.765971	NS	1.37496	NS	1.20245	0.00347561	0.895498	NS
AT1G78570.1	AT1G78570	2765437±285733	2975328±201227	3566307±270501	2727938±206282	3971424±896710	3308119±740115	4342933±205364	3574518±1294804	0.105541	NS	0.366923	NS	-0.0196963	NS	0.522149	NS	0.258504	NS	0.651162	0.00467209	0.370241	NS
AT3G55130.1	AT3G55130	46592±5658	77674±24350	67711±6229	58836±19354	51299±2676	237733±132728	116480±14695	80253±22237	0.737348	NS	0.539313	NS	0.336612	NS	0.138843	NS	2.35118	NS	1.32192	0.00467209	0.784478	NS
AT1G65960.2	AT1G65960	414920±43303	527248±33073	564683±51260	591708±59918	519846±75932	572530±75043	629329±34756	562618±98213	0.345648	NS	0.444609	NS	0.512053	NS	0.325253	NS	0.464518	NS	0.600981	0.00685616	0.439323	NS
AT5G41685.1	AT5G41685	8906±438	10230±2040	10172±1741	6527±2038	9781±675	9909±2589	13435±1095	13705±3518	0.199949	NS	0.191812	NS	-0.448286	NS	0.135274	NS	0.154081	NS	0.593213	0.00695531	0.621852	NS
AT5G02530.1	AT5G02530	7397±1652	18109±8571	14335±7106	18994±14042	12122±5050	12762±10724	16073±1611	6603±6622	1.29165	NS	0.954549	NS	1.36049	NS	0.712546	NS	0.7868	NS	1.11962	0.00744011	-0.163725	NS
AT2G32920.1	AT2G32920	503703±68301	619406±23292	673463±100368	647148±34614	658226±41922	683685±38343	792410±35249	723567±59256	0.298312	NS	0.419027	NS	0.361522	NS	0.38601	NS	0.440759	NS	0.653675	0.00744011	0.522553	NS
AT2G21580.1	AT2G21580	21484±2770	31427±4697	21636±3243	23990±7619	24988±4745	24259±3526	33081±1388	21655±3366	0.548748	NS	0.010183	NS	0.159169	NS	0.218	NS	0.175264	NS	0.622728	0.0075065	0.0114511	NS
AT2G03800.1	AT2G03800	0±0	1948±1527	2727±2755	2234±1829	4471±3089	1574±1576	5325±1459	5736±4611	24.9531	NS	25.438	NS	25.1508	NS	26.1513	NS	24.6456	NS	26.4035	0.00816145	26.5109	NS
AT4G21620.1	AT4G21620	409±181	10307±8529	5963±4055	6457±5989	6774±5272	7036±6835	5992±1554	2688±2272	4.65224	NS	3.86271	NS	3.97766	NS	4.04676	NS	4.10147	NS	3.86989	0.00861149	2.71338	NS
AT2G01530.1	AT2G01530	150975±17728	208919±22058	175940±13551	129572±9641	192423±9042	208171±29960	236851±16597	190894±42799	0.468636	NS	0.220777	NS	-0.220546	NS	0.349972	NS	0.463464	NS	0.649671	0.00891771	0.338466	NS
AT3G48200.1	AT3G48200	1960452±170296	2190120±312004	2553358±411102	1715424±181069	2600557±197070	2552612±719678	3270480±340149	3683187±815544	0.159824	NS	0.38121	NS	-0.192621	NS	0.407634	NS	0.380788	NS	0.738316	0.00929621	0.909768	NS
AT5G39340.1	AT5G39340	13222±1260	18896±4038	17103±3701	15263±3506	19660±2374	19472±4431	23258±2811	19714±4017	0.515099	NS	0.371294	NS	0.207078	NS	0.572253	NS	0.558424	NS	0.814752	0.0110247	0.576239	NS
AT3G24830.1	AT3G24830	467799±28930	491948±91691	666135±96319	488889±113383	627743±314286	681810±209743	848015±114065	897319±348740	0.072617	NS	0.509926	NS	0.0636189	NS	0.424284	NS	0.543479	NS	0.858199	0.0113673	0.939731	NS
AT1G15230.1	AT1G15230	16013±3966	14388±5301	30183±12821	11654±6491	22811±3303	25102±8353	33187±3729	14848±7218	-0.154448	NS	0.914437	NS	-0.458425	NS	0.510422	NS	0.6485	NS	1.05131	0.0120064	-0.108987	NS
AT3G26720.1	AT3G26720	808815±68813	905838±154813	901918±106257	877110±134294	973802±206850	908216±284923	1290948±136644	1001102±193318	0.163442	NS	0.157186	NS	0.116947	NS	0.267819	NS	0.167225	NS	0.674549	0.0120064	0.307706	NS
AT1G12900.5	AT1G12900	8702±818	8141±1682	11305±2690	12513±2520	8536±1343	9190±1137	13650±1344	8684±4649	-0.0961017	NS	0.377611	NS	0.524058	NS	-0.0276574	NS	0.0787968	NS	0.649487	0.0120064	-0.00288564	NS
AT2G19440.2	AT2G19440	406±270	536±348	570±273	825±306	2027±1678	739±380	1739±351	2252±1200	0.400147	NS	0.489465	NS	1.02275	NS	2.31851	NS	0.864253	NS	2.09759	0.0138328	2.47023	NS
AT3G17810.1	AT3G17810	2091107±376486	2256105±289445	2001834±353907	1400915±337142	2130481±78995	3882624±1503950	3250514±108578	2241316±265247	0.109568	NS	-0.0629444	NS	-0.577897	NS	0.0269125	NS	0.892765	NS	0.636401	0.0145044	0.100079	NS
AT1G32440.1	AT1G32440	43132±7373	47099±7967	63079±17883	33154±8232	67288±14485	67246±13802	77446±9195	59975±28946	0.126924	NS	0.548394	NS	-0.379554	NS	0.641587	NS	0.640695	NS	0.844431	0.0150646	0.475601	NS
AT1G32050.1	AT1G32050	1578±276	6157±5666	7702±2458	3356±988	5566±2761	6634±4914	4174±867	3439±1285	1.96404	NS	2.28697	NS	1.08882	NS	1.81844	NS	2.07158	NS	1.40319	0.0160977	1.12395	NS
AT5G41340.1	AT5G41340	13940±7135	15010±1477	20517±3491	10836±2395	16140±3112	25424±9772	37343±4379	20958±9053	0.106703	NS	0.557575	NS	-0.363407	NS	0.211391	NS	0.866947	NS	1.42156	0.0171767	0.588209	NS
AT1G10950.1	AT1G10950	4447±2208	7598±2520	6756±1519	7011±1260	9777±2864	7903±1683	10740±641	7874±882	0.77259	NS	0.603256	NS	0.656739	NS	1.13644	NS	0.829483	NS	1.272	0.0181897	0.824232	NS
AT1G50200.1	AT1G50200	1872308±235186	2070260±241171	2455995±154726	1874165±223731	2552843±78835	2249345±446599	2992716±335216	2919517±764629	0.144994	NS	0.391489	NS	0.00143013	NS	0.447287	NS	0.264687	NS	0.676637	0.0181897	0.640911	NS
AT5G65720.1	AT5G65720	202651±8242	212571±7786	375125±163221	284402±75168	578905±319446	238543±28511	488085±104227	259315±26331	0.0689481	NS	0.888371	NS	0.488935	NS	1.51433	NS	0.235253	NS	1.26813	0.018273	0.355706	NS
AT3G23390.1	AT3G23390	24412±7572	25783±9043	31602±11937	20940±13905	22579±6155	25234±21762	46196±2614	23322±9592	0.0788408	NS	0.372417	NS	-0.221329	NS	-0.112598	NS	0.0478056	NS	0.920168	0.0183651	-0.0659098	NS
AT4G10040.1	AT4G10040	26447±4612	57702±28626	56798±12832	29712±1891	33955±11763	73827±32546	91581±23623	51726±19655	1.12549	NS	1.10272	NS	0.16795	NS	0.360483	NS	1.48101	NS	1.79191	0.018624	0.967752	NS
AT5G52520.1	AT5G52520	1410±1224	2111±1000	4403±2426	8740±5811	5042±3464	5013±4332	6637±1514	4076±1940	0.5821	NS	1.64253	NS	2.63179	NS	1.83829	NS	1.82983	NS	2.23474	0.0189551	1.53125	NS
AT4G01370.1	AT4G01370	57009±4937	68197±11372	76293±13087	102807±36528	70392±9197	84796±20010	86829±9985	68083±12973	0.258501	NS	0.420356	NS	0.850656	NS	0.304209	NS	0.572794	NS	0.60698	0.0189551	0.256097	NS
AT1G53070.1	AT1G53070	639643±88481	635784±110295	871775±247927	471305±78803	947803±188082	1004587±272428	1136907±163567	1252599±680395	-0.00873056	NS	0.446688	NS	-0.440607	NS	0.56732	NS	0.651262	NS	0.829775	0.0189551	0.969584	NS
AT5G09250.1	AT5G09250	2763±1758	3931±1651	4594±3038	3445±1758	7460±2101	4134±2147	8946±1527	3645±968	0.508834	NS	0.733587	NS	0.318533	NS	1.43283	NS	0.58153	NS	1.69503	0.0193633	0.399603	NS
AT4G31490.2	AT4G31490	42001±5391	59829±3552	52989±9478	68035±16659	72621±18781	64638±16810	66338±7420	55894±11077	0.510411	NS	0.335266	NS	0.695845	NS	0.789948	NS	0.621954	NS	0.65941	0.0193742	0.412264	NS
AT1G53750.1	AT1G53750	731311±26062	846081±88476	902841±99853	920559±64373	1009443±108549	1072762±137487	1116825±144059	1026160±122590	0.21031	NS	0.303987	NS	0.332025	NS	0.465003	NS	0.552774	NS	0.610846	0.0197496	0.488698	NS
AT5G25460.1	AT5G25460	8810±1556	7654±1128	10402±1702	11329±4303	15058±8695	9219±2528	20090±3991	14328±3303	-0.202981	NS	0.239531	NS	0.362685	NS	0.773218	NS	0.0653972	NS	1.18916	0.0197496	0.701554	NS
AT1G16880.1	AT1G16880	28863±9974	42604±17222	223172±169051	135448±79316	437726±333325	105700±46952	339634±119503	78537±46140	0.561737	NS	2.95083	NS	2.23042	NS	3.9227	NS	1.87265	NS	3.55666	0.0206598	1.44413	NS
AT1G01170.1	AT1G01170	13699±1364	19665±2972	14884±2415	15957±853	20251±6882	16081±1614	22574±3144	18948±2979	0.52153	NS	0.119668	NS	0.220127	NS	0.563951	NS	0.231253	NS	0.720602	0.0206598	0.467964	NS
AT1G56080.1	AT1G56080	2770±1723	6173±978	5822±1441	6601±2270	5131±1045	6351±1815	7250±307	8085±2450	1.15577	NS	1.07122	NS	1.25233	NS	0.888989	NS	1.19676	NS	1.38775	0.0214051	1.5449	NS
AT5G42740.2	AT5G42740	175579±19264	173986±18871	350089±158375	245737±81656	547134±329483	237112±64500	457408±109109	183122±44665	-0.0131537	NS	0.995599	NS	0.484993	NS	1.63977	NS	0.433443	NS	1.38136	0.0216738	0.0606859	NS
AT4G38600.3	AT4G38600	23605±3188	23695±3449	32326±4560	28222±10265	29008±10066	38504±14773	39566±5411	28557±12911	0.00546612	NS	0.453571	NS	0.257728	NS	0.297355	NS	0.705904	NS	0.745139	0.0217307	0.274753	NS
AT1G79940.2	AT1G79940	19913±10456	19576±4525	26974±7991	10453±2132	24506±4279	27016±9598	50693±6136	51927±36195	-0.0245855	NS	0.43787	NS	-0.929782	NS	0.299464	NS	0.440128	NS	1.3481	0.0217307	1.38279	NS
AT2G14440.1	AT2G14440	1646±108	2418±1066	1988±859	2772±1750	1146±691	3451±2223	3083±570	4351±3612	0.55465	NS	0.271742	NS	0.751661	NS	-0.522164	NS	1.06755	NS	0.904977	0.0233658	1.40162	NS
AT5G56290.1	AT5G56290	5710±1404	10773±4416	10049±5811	5930±2174	10639±3026	12085±5659	13089±2635	12802±3098	0.915891	NS	0.815533	NS	0.0544712	NS	0.897723	NS	1.08163	NS	1.19679	0.0234599	1.16473	NS
AT3G45770.1	AT3G45770	30110±4405	38131±3830	34522±7699	34192±4172	34178±7578	47837±13167	49698±7021	40683±8475	0.340728	NS	0.197273	NS	0.18343	NS	0.182851	NS	0.66789	NS	0.722956	0.0263789	0.434199	NS
AT3G29320.1	AT3G29320	121412±9244	252668±107084	146064±37674	194889±112966	191291±42877	235999±103141	238839±49190	194507±83576	1.05733	NS	0.266688	NS	0.682738	NS	0.655853	NS	0.958869	NS	0.976124	0.0269678	0.679909	NS
AT2G21410.1	AT2G21410	1857±1085	4406±3290	3102±1466	2161±951	3019±1531	3136±1610	6797±1825	981±1075	1.24672	NS	0.740396	NS	0.219123	NS	0.701123	NS	0.755937	NS	1.87201	0.0273529	-0.920243	NS
AT5G13640.1	AT5G13640	2155±1658	6599±1557	7469±4214	6319±2036	8664±3159	3895±2289	7062±1311	5940±1900	1.61398	NS	1.79271	NS	1.55149	NS	2.00673	NS	0.853279	NS	1.71191	0.0274973	1.46219	NS
AT1G51560.1	AT1G51560	2324±1196	8561±8243	10126±12370	586±451	623±133	12503±15409	19942±7548	18424±11533	1.88104	NS	2.12329	NS	-1.9872	NS	-1.89773	NS	2.42745	NS	3.10095	0.0279932	2.9867	NS
AT5G37720.1	AT5G37720	6618±3718	10093±464	10258±3562	19225±7737	7862±3008	11516±5515	16259±2126	13526±7049	0.608828	NS	0.632219	NS	1.53849	NS	0.248561	NS	0.799177	NS	1.29674	0.0302886	1.03123	NS
AT5G05390.1	AT5G05390	1101±884	3791±1964	5325±3597	1335±1484	7967±4352	10765±5199	10612±4176	6728±5704	1.78381	NS	2.27399	NS	0.278289	NS	2.85519	NS	3.28939	NS	3.26882	0.0311773	2.61143	NS
AT1G34130.1	AT1G34130	1430±206	2363±536	1409±126	1154±123	1421±427	2032±914	2336±352	1303±266	0.723895	NS	-0.0215534	NS	-0.309474	NS	-0.00993896	NS	0.506327	NS	0.707697	0.0316404	-0.134593	NS
AT3G13460.1	AT3G13460	34535±3201	84278±46891	63889±19074	62943±25460	65845±33748	65634±41901	92380±25907	65313±29202	1.28709	NS	0.887516	NS	0.865994	NS	0.931006	NS	0.926382	NS	1.41951	0.0316668	0.919304	NS
AT3G04340.1	AT3G04340	7655±4411	7050±3515	13493±7544	11415±8986	16816±7213	9649±4849	21758±4670	5710±2105	-0.118764	NS	0.817629	NS	0.576399	NS	1.13532	NS	0.333984	NS	1.507	0.0326144	-0.42293	NS
AT5G03370.1	AT5G03370	6142±527	11994±6118	12714±4743	9152±6707	10885±9319	12581±6270	14303±3694	10859±3580	0.965385	NS	1.04948	NS	0.575252	NS	0.825384	NS	1.03438	NS	1.21941	0.0328137	0.822047	NS
AT1G08490.1	AT1G08490	12379±1306	28295±8397	24247±5293	25730±7543	33246±13204	34771±12220	47057±15845	22942±9105	1.19263	NS	0.969886	NS	1.05553	NS	1.42527	NS	1.48996	NS	1.92649	0.032991	0.890045	NS
AT3G22190.4	AT3G22190	781±456	2495±1478	876±642	1972±601	3277±1981	2020±976	4896±1831	4094±4228	1.67499	NS	0.165168	NS	1.33585	NS	2.06804	NS	1.37031	NS	2.64729	0.033023	2.38917	NS
AT4G37470.1	AT4G37470	5443±2549	11203±3706	11904±4372	6827±2986	8289±2733	13690±3857	14800±3504	13889±3517	1.04125	NS	1.12887	NS	0.326819	NS	0.606715	NS	1.33053	NS	1.44294	0.0340308	1.35132	NS
AT3G11820.1	AT3G11820	39590±2244	127865±72103	189631±113368	78550±35682	207130±105359	207158±105063	245814±97034	182346±155882	1.69141	NS	2.25998	NS	0.988475	NS	2.38733	NS	2.38753	NS	2.63436	0.0359742	2.20347	NS
AT3G15351.5	AT3G15351	69466±7124	89559±8163	79637±20125	65761±18436	91016±7189	85785±23263	127625±26666	74133±11333	0.366538	NS	0.197131	NS	-0.0790599	NS	0.389813	NS	0.30443	NS	0.877531	0.036847	0.0938164	NS
AT2G43770.1	AT2G43770	62939±7111	94203±10051	78618±22317	46180±3315	73300±8252	100567±27891	99326±15737	64309±19474	0.581819	NS	0.320914	NS	-0.446691	NS	0.21986	NS	0.676133	NS	0.658221	0.036847	0.0310653	NS
AT1G77060.1	AT1G77060	19151±6845	32348±4588	42441±8880	33433±5805	31150±4229	33462±11046	41848±8354	27013±5307	0.756243	NS	1.148	NS	0.803835	NS	0.701794	NS	0.805081	NS	1.12772	0.0370051	0.496217	NS
AT2G02010.2	AT2G02010	62177±19374	62924±8981	91534±14306	58516±5797	88602±14105	105190±20617	111559±13339	103153±54116	0.0172321	NS	0.557932	NS	-0.0875396	NS	0.510965	NS	0.758548	NS	0.843354	0.0370956	0.730334	NS
AT1G10580.1	AT1G10580	11714±2277	15505±3427	16596±3126	10043±1450	23022±11599	27342±11684	23142±4993	26857±7572	0.404542	NS	0.502682	NS	-0.221929	NS	0.974795	NS	1.22293	NS	0.982333	0.0378293	1.19711	NS
AT3G58570.1	AT3G58570	49908±3564	53094±3688	55510±5281	47213±7153	65323±10229	72838±12617	75964±12134	76078±22677	0.089279	NS	0.153476	NS	-0.0800747	NS	0.388334	NS	0.545437	NS	0.606056	0.0388527	0.60822	NS
AT1G43580.1	AT1G43580	2203±527	2497±704	4857±2132	3604±1117	5680±2894	4628±2561	6400±1972	6256±3266	0.180614	NS	1.1402	NS	0.709635	NS	1.36589	NS	1.07028	NS	1.53816	0.0389852	1.50514	NS
AT1G26480.1	AT1G26480	3419±3223	4281±2381	2218±414	4500±4077	7223±3716	10300±4365	10220±752	2476±635	0.324616	NS	-0.623729	NS	0.396293	NS	1.0791	NS	1.59106	NS	1.57974	0.0389968	-0.465141	NS
AT5G63310.1	AT5G63310	735114±144283	789177±81117	1053184±76245	721688±93621	919721±13458	895751±129902	1195950±174319	987681±271327	0.102382	NS	0.518718	NS	-0.0265918	NS	0.323228	NS	0.28513	NS	0.702118	0.0399047	0.426078	NS
AT1G80210.1	AT1G80210	6763±1127	9314±1901	14416±3238	12212±3874	15627±4955	14229±4485	13257±2994	11945±3301	0.461675	NS	1.09194	NS	0.852554	NS	1.20825	NS	1.07302	NS	0.970974	0.040424	0.820686	NS
AT1G01920.1	AT1G01920	2410±982	3029±1107	2628±978	1695±690	3052±555	4620±1699	4772±638	3715±1520	0.329973	NS	0.125191	NS	-0.507787	NS	0.340794	NS	0.93888	NS	0.98547	0.0413169	0.624299	NS
AT1G48760.3	AT1G48760	1924±2346	3821±3515	5072±4085	454±429	5901±3618	11128±5726	10365±3529	5929±3555	0.989697	NS	1.39837	NS	-2.08261	NS	1.61666	NS	2.53183	NS	2.42932	0.0426244	1.62358	NS
AT3G19450.1	AT3G19450	49159±8193	66666±8225	68129±8740	72163±14638	81031±15658	63924±1405	87642±17661	57527±14097	0.439482	NS	0.470791	NS	0.553796	NS	0.721008	NS	0.378895	NS	0.83414	0.0435099	0.226766	NS
AT3G60190.1	AT3G60190	91220±10768	112508±14084	123760±38900	122751±12082	116540±12084	110277±15775	137375±20756	93947±11321	0.302606	NS	0.440123	NS	0.428306	NS	0.353398	NS	0.273707	NS	0.590695	0.043548	0.0424857	NS
AT3G10370.1	AT3G10370	98864±21024	129968±9101	173752±30862	108884±48880	136748±15548	170706±34772	176190±33624	184636±74822	0.394632	NS	0.813501	NS	0.139272	NS	0.467995	NS	0.787991	NS	0.833607	0.0451081	0.901157	NS
AT5G48930.1	AT5G48930	6640±3315	15729±7698	18702±9852	13305±9652	24561±14818	25904±17451	18969±5487	19120±6059	1.24407	NS	1.4939	NS	1.00263	NS	1.88705	NS	1.96384	NS	1.51429	0.0467114	1.52576	NS
AT5G47550.1	AT5G47550	9857±2481	16447±4589	25958±13547	43757±20250	30089±12725	10594±4978	24806±7402	19030±7219	0.738478	NS	1.39686	NS	2.15019	NS	1.60991	NS	0.103975	NS	1.33136	0.0471095	0.948929	NS
AT3G55005.1	AT3G55005	11805±5968	13927±4763	19879±11462	36322±19743	27161±14903	19644±7959	35102±10611	21374±5186	0.238484	NS	0.751858	NS	1.62143	NS	1.20213	NS	0.734662	NS	1.57215	0.0471574	0.856436	NS
AT3G13570.1	AT3G13570	3988±2914	5319±4070	3547±2628	6223±2549	8506±4737	5692±4093	10953±2202	7738±5624	0.415646	NS	-0.168746	NS	0.642147	NS	1.09296	NS	0.513287	NS	1.45762	0.0475022	0.956288	NS
AT5G52840.1	AT5G52840	192437±19196	271410±46855	382004±98294	279510±77046	287409±71146	282463±42688	290344±48181	217524±37014	0.496083	NS	0.989196	NS	0.538507	NS	0.578714	NS	0.553672	NS	0.593372	0.0489353	0.176788	NS
AT4G15420.2	AT4G15420	2134±2192	7811±2806	9506±3481	551±717	7202±2687	4499±2753	10013±3552	4377±4270	1.87196	NS	2.15516	NS	-1.95105	NS	1.75485	NS	1.07593	NS	2.23015	0.0489353	1.03643	NS
AT2G03640.4	AT2G03640	1137±657	4162±1426	4173±2453	4954±952	5104±2995	4207±1892	8537±3931	3353±1648	1.8713	NS	1.87519	NS	2.12268	0.00985731	2.16557	NS	1.88689	NS	2.90764	NS	1.55954	NS
AT2G20280.1	AT2G20280	666837±180399	520512±81276	1135256±121522	393306±53199	1053729±99817	821199±228616	1082761±133256	762602±400964	-0.357403	NS	0.767611	NS	-0.761682	NS	0.660098	0.0486527	0.300397	NS	0.699309	NS	0.193596	NS
AT3G18580.1	AT3G18580	15282±1831	18925±4205	25155±3156	24593±7327	35574±16429	26231±5498	37833±12109	30742±18280	0.308408	NS	0.718989	0.0420022	0.686406	NS	1.21894	NS	0.779387	NS	1.30779	NS	1.00835	NS
AT4G26650.1	AT4G26650	339±311	561±428	634±458	1657±1079	1616±1189	1751±1197	2063±885	4143±1325	0.726333	NS	0.902918	NS	2.28856	NS	2.25243	NS	2.3685	NS	2.60504	NS	3.61078	0.027543
AT1G49670.2	AT1G49670	26436±6263	39905±3676	40482±8436	40413±10098	56942±8914	36374±11306	45615±8536	43143±12957	0.594026	NS	0.614732	NS	0.612281	NS	1.10695	0.0176721	0.460359	NS	0.786955	NS	0.706595	NS
AT5G64860.1	AT5G64860	13985±1743	13620±1884	24267±6932	11862±1420	17369±10327	24641±4178	25985±6416	24373±12111	-0.0381936	NS	0.795082	NS	-0.237599	NS	0.312561	NS	0.817101	0.028493	0.893737	NS	0.801364	NS
AT2G27210.1	AT2G27210	71±124	267±169	173±300	370±164	479±201	589±95	455±172	402±403	1.89502	NS	1.2694	NS	2.36414	NS	2.73863	NS	3.03575	0.0119126	2.66369	NS	2.48411	NS
AT3G07160.2	AT3G07160	13489±1642	15495±759	15514±3085	12640±3508	19874±2006	28253±7080	22897±4969	35048±15971	0.200023	NS	0.20175	NS	-0.0937592	NS	0.559033	NS	1.06656	0.0420334	0.763338	NS	1.37749	NS
AT1G13930.3	AT1G13930	571426±136227	1049722±51725	781061±65100	677368±43553	575926±45002	836749±82894	1057540±234297	739316±241572	0.877369	0.0210624	0.450868	NS	0.245375	NS	0.0113164	NS	0.550229	NS	0.888074	NS	0.371625	NS
AT2G45990.2	AT2G45990	51547±9622	72074±11001	64274±3288	79150±8359	68030±11744	74947±7883	82118±14168	75485±9587	0.4836	NS	0.318358	NS	0.618716	0.0324974	0.400282	NS	0.539995	NS	0.671825	NS	0.550316	NS
AT4G21180.1	AT4G21180	884±246	1448±199	1259±236	2050±249	1110±330	1548±416	1357±96	1230±411	0.712201	NS	0.510369	NS	1.21319	0.00966093	0.328075	NS	0.807824	NS	0.618025	NS	0.476385	NS
AT2G26080.1	AT2G26080	81129±19515	118453±12986	149178±24960	166472±5719	139736±28879	116824±20966	126039±15897	110689±24880	0.546015	NS	0.878733	NS	1.03698	0.00517613	0.784402	NS	0.526043	NS	0.635576	NS	0.448221	NS
AT1G09020.1	AT1G09020	5355±3162	13371±2999	12984±3504	17873±2122	11447±3012	10720±1183	11626±1543	12156±4165	1.3199	NS	1.27759	NS	1.73861	0.00996951	1.09584	NS	1.0012	NS	1.1182	NS	1.18256	NS
AT2G20990.3	AT2G20990	100583±5235	102164±14846	147749±45994	111994±22683	170236±36716	149336±32448	154090±29839	135387±78466	0.0225083	NS	0.55476	NS	0.15503	NS	0.759147	0.0486023	0.570171	NS	0.615385	NS	0.428702	NS
AT1G69620.1	AT1G69620	32675±8859	56014±7551	47449±11799	52213±12155	58303±6883	56463±16112	55544±9549	48877±8026	0.777594	NS	0.538169	NS	0.67621	NS	0.835354	0.0297891	0.789094	NS	0.765431	NS	0.58096	NS
AT5G54750.2	AT5G54750	87568±2250	114896±19495	126742±19858	96349±17332	123478±30637	142763±11119	139868±29919	119954±29489	0.391853	NS	0.533421	NS	0.137878	NS	0.495786	NS	0.705146	0.00488669	0.675592	NS	0.454006	NS
AT3G08670.1	AT3G08670	2097±602	6865±1665	9162±3510	6841±7229	12848±6190	4560±2637	7842±3256	6202±3587	1.71074	0.0320056	2.12706	NS	1.70575	NS	2.6149	NS	1.12048	NS	1.90262	NS	1.56427	NS
AT3G56120.1	AT3G56120	0±0	126±137	169±112	81±141	116±38	173±192	273±158	257±163	21.0078	NS	21.4324	NS	20.3731	NS	20.8878	0.0144768	21.4675	NS	22.1179	NS	22.0306	NS
AT2G20260.1	AT2G20260	26077±8160	29991±6084	49926±12751	26891±2094	41405±7432	52382±9780	49955±11272	42060±26292	0.201724	NS	0.936975	NS	0.0443258	NS	0.667002	NS	1.00628	0.0401549	0.937821	NS	0.689647	NS
AT2G17410.3	AT2G17410	2912±2900	9951±6182	19852±11624	25399±11336	31675±21886	11192±4491	20473±9898	13591±5504	1.7725	NS	2.76886	NS	3.12437	0.0444202	3.44291	NS	1.94203	NS	2.81333	NS	2.22224	NS
AT3G16520.3	AT3G16520	15739±5875	21143±2245	28880±5586	30821±3653	23765±4506	28117±4475	28927±5077	25599±3751	0.425794	NS	0.875694	NS	0.96956	0.0323235	0.594492	NS	0.837098	NS	0.87806	NS	0.701696	NS
AT5G10630.4	AT5G10630	254±104	585±430	452±233	431±105	1025±521	605±242	707±246	646±145	1.20194	NS	0.828605	NS	0.760992	NS	2.01077	NS	1.2507	NS	1.47475	NS	1.34398	0.0467989
AT4G14342.2	AT4G14342	23444±10256	460449±656731	730364±711180	400922±391716	1272284±177315	1094756±601958	1213883±709475	990014±677087	4.2957	NS	4.96128	NS	4.09598	NS	5.76201	0.00120686	5.5452	NS	5.69422	NS	5.40011	NS
AT4G20330.1	AT4G20330	8749±3541	13057±1625	19256±6724	14074±5475	24509±6641	18771±12404	17659±3961	15844±12679	0.577652	NS	1.13813	NS	0.685902	NS	1.48611	0.0368279	1.10132	NS	1.01325	NS	0.856753	NS
AT1G52040.1	AT1G52040	32009±7945	33120±7764	46224±17896	80581±24748	49844±11201	47497±8798	52154±9039	47543±16369	0.0492519	NS	0.530149	NS	1.33195	0.047585	0.638929	NS	0.569343	NS	0.704307	NS	0.570754	NS
AT1G70940.1	AT1G70940	762±110	653±490	236±183	732±308	1689±943	919±399	1793±611	1323±229	-0.221787	NS	-1.68649	NS	-0.0567766	NS	1.1485	NS	0.271549	NS	1.23476	NS	0.796659	0.0463691
AT1G24800.1	AT1G24800	6911±1836	11048±2252	11558±3501	12870±2124	10560±2385	10247±3210	10498±1141	9021±4649	0.676857	NS	0.741925	NS	0.897117	0.0344742	0.61165	NS	0.568309	NS	0.603145	NS	0.384521	NS
AT5G16520.1	AT5G16520	269±92	1307±2054	5546±3473	1438±1430	1500±2084	7048±3201	6057±3493	3860±3753	2.28069	NS	4.36482	NS	2.41826	NS	2.47928	NS	4.71072	0.037561	4.49213	NS	3.84196	NS
AT4G15790.1	AT4G15790	15076±2208	45798±26764	42141±11908	39218±26711	36654±7388	51593±22889	48726±20282	43035±17397	1.60301	NS	1.48295	NS	1.37923	NS	1.2817	0.0176775	1.77491	NS	1.69242	NS	1.51323	NS
AT3G50670.1	AT3G50670	8790±686	18013±6508	19894±9622	10993±3519	18586±5329	25069±5207	19917±6715	16380±6520	1.03507	NS	1.17835	NS	0.322577	NS	1.08023	NS	1.51189	0.0138587	1.18002	NS	0.897981	NS
AT1G58360.1	AT1G58360	8471±787	15223±3260	10008±924	18378±1861	11422±293	13968±3167	17261±5297	14427±3780	0.845682	NS	0.2406	NS	1.11743	0.00368552	0.431247	NS	0.721587	NS	1.02698	NS	0.768211	NS
AT4G09520.1	AT4G09520	515973±33683	532113±125173	526642±77515	440519±92822	724219±63039	881912±121802	784786±161176	634406±125130	0.044435	NS	0.0295266	NS	-0.228093	NS	0.48913	NS	0.773337	0.0162881	0.605003	NS	0.29811	NS
AT4G18780.1	AT4G18780	467±507	2166±1239	2600±2387	1167±963	6022±3399	5624±1840	4776±2592	3828±2276	2.2121	NS	2.47577	NS	1.32074	NS	3.68721	NS	3.58864	0.0198184	3.35273	NS	3.03355	NS
AT2G34680.2	AT2G34680	65586±9089	84794±16508	101122±23297	83430±21353	128047±37714	121004±25367	134025±41032	110431±28968	0.370553	NS	0.624618	NS	0.347159	NS	0.965193	NS	0.883583	0.0405517	1.03102	NS	0.751676	NS
AT4G17040.1	AT4G17040	64807±6674	82236±20297	99902±15430	83419±22816	113063±24930	90510±21550	101890±21912	88676±22700	0.343622	NS	0.624358	NS	0.364218	NS	0.802898	0.0490867	0.481914	NS	0.652785	NS	0.45239	NS
AT5G20080.1	AT5G20080	525010±8677	674082±177741	879021±289486	823698±94571	1041271±364186	891055±273793	1055073±329645	805793±523553	0.36058	NS	0.743553	NS	0.64977	0.0110129	0.987928	NS	0.763169	NS	1.00693	NS	0.618065	NS
AT3G06670.2	AT3G06670	17268±2868	24364±9135	37977±15743	52815±18645	46794±20848	19900±3669	32332±8995	32396±12537	0.496649	NS	1.137	NS	1.61281	0.0467376	1.4382	NS	0.204678	NS	0.904815	NS	0.907706	NS
AT4G37150.1	AT4G37150	1564±591	3538±1890	6605±2381	13079±6126	8584±4826	4739±2392	7082±3409	4815±3315	1.17755	NS	2.07797	NS	3.06362	0.0474721	2.45607	NS	1.5991	NS	2.17855	NS	1.62218	NS
AT3G20120.4	AT3G20120	11137±3156	15913±2231	16366±1132	11954±1812	13916±3028	23442±3595	23301±6946	33025±10838	0.514886	NS	0.555357	NS	0.102136	NS	0.321403	NS	1.07376	0.0225588	1.06501	NS	1.56821	NS
AT3G08780.1	AT3G08780	17892±4167	22362±4076	22257±4862	23187±2017	27470±2815	32812±12754	28650±5312	23549±2051	0.321744	NS	0.31496	NS	0.374007	NS	0.618565	0.0470135	0.874934	NS	0.679247	NS	0.396391	NS
AT5G26570.1	AT5G26570	167283±21765	230050±73191	299876±68738	181266±53647	294512±36826	265513±48910	284131±70478	206716±60095	0.459652	NS	0.842071	NS	0.115816	NS	0.81603	0.0148787	0.666487	NS	0.764264	NS	0.30536	NS
AT4G21560.3	AT4G21560	4955±743	8705±2691	6755±957	13432±3824	11413±4647	13843±6378	10589±3490	17568±7823	0.812827	NS	0.447022	NS	1.43851	0.0324974	1.20362	NS	1.48204	NS	1.09544	NS	1.82584	NS
AT2G33730.1	AT2G33730	46719±3356	59449±14836	79145±8183	48756±6460	73709±17271	74263±21397	73389±16587	75697±25828	0.347654	NS	0.760495	0.0215683	0.0615691	NS	0.657829	NS	0.668631	NS	0.651556	NS	0.696225	NS
ATCG00800.1	ATCG00800	14637±3443	20710±2906	22038±2454	16183±3766	20488±2197	27776±3881	22182±3374	22794±4007	0.50071	NS	0.590362	NS	0.144878	NS	0.485099	NS	0.924192	0.0234633	0.599726	NS	0.639004	NS
AT2G36410.1	AT2G36410	4707±4725	8022±4360	22447±11142	18243±11526	23420±1524	14826±6875	14342±4097	12262±11396	0.769176	NS	2.2536	NS	1.95443	NS	2.31486	0.00735656	1.65526	NS	1.60738	NS	1.38132	NS
AT3G03980.1	AT3G03980	58503±7570	62354±9238	81012±16731	65826±12188	93466±19161	132381±47965	174226±75077	120592±15062	0.0919601	NS	0.469614	NS	0.170137	NS	0.675928	NS	1.1781	NS	1.57437	NS	1.04354	0.0150129
AT2G36480.2	AT2G36480	0±0	72±78	160±185	26±46	136±46	184±228	125±82	42±73	20.1961	NS	21.3482	NS	18.7642	NS	21.1191	0.0158254	21.5501	NS	20.9976	NS	19.4387	NS
AT2G38180.1	AT2G38180	526±544	1862±1540	5125±3311	905±896	8447±7364	2300±1979	4491±2557	4475±1324	1.82367	NS	3.28438	NS	0.783028	NS	4.00517	NS	2.1286	NS	3.0937	NS	3.08878	0.028505
AT5G47650.2	AT5G47650	105±76	377±159	1922±1721	1109±1428	399±100	210±124	315±115	724±1109	1.84627	NS	4.19338	NS	3.40047	NS	1.92611	0.0287358	1.0046	NS	1.58722	NS	2.78647	NS
AT1G30600.1	AT1G30600	107±110	466±279	274±240	698±205	2206±3617	827±1433	1428±867	81±141	2.11441	NS	1.3494	NS	2.69811	0.0213357	4.35749	NS	2.94238	NS	3.73045	NS	-0.399778	NS
AT1G11190.1	AT1G11190	353±409	551±361	943±659	375±273	9851±15363	1106±637	2520±1385	2930±724	0.643223	NS	1.41661	NS	0.0870913	NS	4.80095	NS	1.64683	NS	2.83442	NS	3.05162	0.0230006
AT1G13960.1	AT1G13960	636±444	3291±2870	6377±3192	1739±1197	6715±2587	3291±3066	5811±3431	4176±3073	2.37071	NS	3.32504	NS	1.45103	NS	3.39974	0.0289383	2.37074	NS	3.19096	NS	2.71453	NS
AT2G30390.2	AT2G30390	0±0	10423±7185	13645±8721	11343±5576	8340±9159	7723±8748	16151±10799	4356±4228	27.3724	NS	27.761	NS	27.4945	0.0385427	27.0507	NS	26.94	NS	28.0043	NS	26.1138	NS
AT3G12800.1	AT3G12800	65420±12660	85561±15656	86002±13759	96248±13111	114340±14023	96406±11390	114895±30753	100886±20325	0.387204	NS	0.394632	NS	0.557012	NS	0.805517	0.021519	0.559372	NS	0.8125	NS	0.624905	NS
AT4G32180.1	AT4G32180	191449±14002	210011±28771	280703±32013	202521±21960	298194±35236	332022±73006	303064±73778	331807±165295	0.133504	NS	0.552082	NS	0.0811092	NS	0.639292	0.0173815	0.794318	NS	0.662659	NS	0.793384	NS
AT2G41040.1	AT2G41040	1360±566	2877±1199	2277±991	3359±694	2046±1039	2715±569	3506±1338	2494±1060	1.08104	NS	0.743625	NS	1.30419	0.0299921	0.589227	NS	0.997243	NS	1.36595	NS	0.874882	NS
AT5G05460.1	AT5G05460	0±0	372±378	451±328	46±81	660±386	571±387	393±267	789±286	22.5662	NS	22.8428	NS	19.5761	NS	23.3931	NS	23.1843	NS	22.6437	NS	23.6489	0.028505
AT1G26660.2	AT1G26660	3202±3202	4121±2935	11878±3544	8486±2309	14661±3773	8684±3873	9732±3084	7083±4043	0.363956	NS	1.89091	NS	1.40577	NS	2.19463	0.0289383	1.43917	NS	1.60346	NS	1.14514	NS
AT5G48485.1	AT5G48485	3505±881	16986±10494	24639±14349	8225±2940	26132±10064	25662±19092	23353±13497	25208±22599	2.27663	NS	2.81322	NS	1.23047	NS	2.89806	0.0316233	2.8719	NS	2.73585	NS	2.84617	NS
AT3G10530.1	AT3G10530	0±0	1245±1246	963±1045	2653±476	1477±883	1683±1002	1229±846	780±788	24.3077	NS	23.9373	NS	25.3986	0.00272716	24.5538	NS	24.742	NS	24.2888	NS	23.6325	NS
AT2G02790.1	AT2G02790	42±74	362±277	151±216	190±101	220±162	296±108	223±101	157±126	3.08053	NS	1.81996	NS	2.15424	NS	2.36255	NS	2.7907	0.0482251	2.38215	NS	1.88249	NS
AT5G04230.2	AT5G04230	1469±692	1666±864	928±562	3089±287	1607±223	1135±488	272±471	1616±1201	0.181577	NS	-0.661928	NS	1.07203	0.0327154	0.129877	NS	-0.372381	NS	-2.43189	NS	0.137756	NS
AT2G35920.3	AT2G35920	1571±2093	4191±1732	2878±1933	8975±3767	11383±4222	6631±4263	7911±3932	2913±692	1.41494	NS	0.872706	NS	2.51339	NS	2.85631	0.0374597	2.0769	NS	2.33136	NS	0.890462	NS
AT2G46110.1	AT2G46110	6663±873	11281±1759	12130±4150	9030±4417	7076±3045	10505±4443	10986±2926	10850±3741	0.759615	0.0449293	0.864372	NS	0.43865	NS	0.0867058	NS	0.65687	NS	0.721454	NS	0.703494	NS
AT3G58560.1	AT3G58560	4372±727	9414±4903	12342±9119	6204±2175	14860±4370	15339±5982	13858±6690	8951±6732	1.10642	NS	1.49705	NS	0.50491	NS	1.76492	0.0276226	1.81069	NS	1.66417	NS	1.03358	NS
AT5G23820.1	AT5G23820	1332623±208910	1566491±233305	2637245±147261	2779854±975409	3875321±1620558	2404655±649123	2380380±718572	2058452±548937	0.233268	NS	0.984763	0.010053	1.06074	NS	1.54005	NS	0.851562	NS	0.836923	NS	0.627292	NS
AT5G10870.1	AT5G10870	5728±1189	6514±649	5046±923	7298±470	8951±4754	11419±2555	8910±1941	13083±4696	0.185506	NS	-0.182903	NS	0.349416	NS	0.643834	NS	0.995209	0.0428613	0.6373	NS	1.19146	NS
AT1G62410.1	AT1G62410	0±0	5174±3541	2140±2168	2066±2116	4709±2894	4654±1653	5850±4211	2573±2138	26.362	NS	25.0885	NS	25.0379	NS	26.2263	NS	26.2094	0.0175656	26.5392	NS	25.3545	NS
AT5G67130.1	AT5G67130	5140±2428	8189±2813	18450±6483	23619±9382	26862±18391	25592±14861	29052±17316	28795±23956	0.671724	NS	1.84359	NS	2.19995	0.0454263	2.38557	NS	2.3157	NS	2.49864	NS	2.48581	NS
AT1G27850.1	AT1G27850	835±517	1450±898	1095±754	1374±440	1958±400	2634±387	1710±376	2333±1204	0.795717	NS	0.390202	NS	0.717925	NS	1.22858	NS	1.65645	0.01802	1.03334	NS	1.48151	NS
AT3G12760.1	AT3G12760	6882±1445	6466±1443	6192±1271	10537±1097	4984±1777	4942±609	4349±1175	5351±1581	-0.0898756	NS	-0.152417	NS	0.614663	0.039281	-0.4655	NS	-0.477494	NS	-0.662138	NS	-0.36297	NS
AT1G05190.1	AT1G05190	6627±1529	7750±2441	9125±2705	14711±3804	11914±5119	9978±3713	11247±3041	10618±2192	0.225802	NS	0.461385	NS	1.15034	0.0419411	0.846127	NS	0.590387	NS	0.763099	NS	0.680021	NS
AT5G26030.2	AT5G26030	110±159	2060±252	1432±857	940±930	3452±3687	1872±2126	2223±1551	4155±6317	4.22011	0.00493578	3.69528	NS	3.08862	NS	4.9646	NS	4.08189	NS	4.32981	NS	5.2322	NS
AT5G55450.1	AT5G55450	73±78	731±638	694±853	1749±570	676±423	587±359	586±371	727±515	3.31955	NS	3.24552	NS	4.57765	0.0138886	3.20774	NS	3.00437	NS	3.00064	NS	3.31266	NS
AT4G15000.1	AT4G15000	33621±432	38414±8779	49447±11166	37957±5515	51145±5840	45004±3038	53138±14445	32051±11886	0.192266	NS	0.556509	NS	0.175014	NS	0.605237	0.014561	0.420707	NS	0.66038	NS	-0.0689981	NS
AT4G13660.1	AT4G13660	8782±4800	18419±1788	20728±5040	26723±3451	16356±1352	22065±5801	16036±2411	17452±5353	1.0685	NS	1.23887	NS	1.60534	0.0122369	0.897135	NS	1.32906	NS	0.86858	NS	0.990683	NS
AT3G18060.1	AT3G18060	111181±6262	137536±5422	131567±20395	180223±17062	157320±41535	119926±6871	191024±59050	157994±31838	0.306891	NS	0.242888	NS	0.696867	0.00663896	0.500785	NS	0.109237	NS	0.780839	NS	0.50696	NS
AT2G33620.4	AT2G33620	65±72	651±600	2913±571	1362±1750	2006±1105	1169±1298	1329±946	332±491	3.31833	NS	5.48033	0.0103833	4.38428	NS	4.94203	NS	4.16317	NS	4.34831	NS	2.35034	NS
AT1G44835.2	AT1G44835	30287±7393	46086±5297	39566±6044	46666±3192	43418±7303	47211±14195	45741±9004	38197±7653	0.605619	NS	0.385563	NS	0.623675	0.0385427	0.519596	NS	0.640422	NS	0.594782	NS	0.334744	NS
AT5G46750.1	AT5G46750	70614±11868	103033±10650	105449±16371	83448±11248	107301±19049	121312±22273	108819±26479	127665±32153	0.545066	NS	0.578508	NS	0.240922	NS	0.603629	NS	0.780687	0.0431506	0.623895	NS	0.854323	NS
AT3G11780.2	AT3G11780	28377±9287	40717±12840	96577±46986	43055±13599	94234±23873	90182±32255	90512±46468	80114±36844	0.520926	NS	1.76695	NS	0.601457	NS	1.73152	0.0219556	1.66812	NS	1.67338	NS	1.49734	NS
AT1G49630.1	AT1G49630	333±340	1395±91	1403±656	1749±1303	1992±875	928±745	1448±780	344±387	2.06612	0.0254108	2.07405	NS	2.39212	NS	2.57953	NS	1.47854	NS	2.11941	NS	0.0468682	NS
AT1G54490.1	AT1G54490	3008±1756	10458±4487	10285±8798	6429±4443	14826±4831	9549±6096	16309±10017	12609±9410	1.79759	NS	1.77355	NS	1.0957	NS	2.30104	0.0292609	1.66643	NS	2.43862	NS	2.06733	NS
AT3G07690.1	AT3G07690	9408±6794	7782±2675	13370±10320	34929±5070	1519±1673	2220±3586	495±858	10150±6347	-0.273722	NS	0.50704	NS	1.89238	0.0125037	-2.63071	NS	-2.083	NS	-4.24682	NS	0.109493	NS
AT5G39850.1	AT5G39850	5044±2174	15938±3219	5551±1388	9093±2543	13378±4130	14108±5436	12237±5083	10280±3025	1.65987	0.0295199	0.138363	NS	0.85025	NS	1.4072	NS	1.48395	NS	1.27867	NS	1.02725	NS
AT4G02120.1	AT4G02120	1532±435	3688±1333	8548±4797	5874±2502	9615±7658	5784±1995	9961±6486	6068±3156	1.26715	NS	2.47976	NS	1.93858	NS	2.64954	NS	1.91627	0.0392685	2.70058	NS	1.9854	NS
AT2G32030.1	AT2G32030	3747±1874	6257±2474	4366±2309	18899±10801	10563±3151	5918±3395	7956±2696	5717±1861	0.739706	NS	0.220598	NS	2.33433	NS	1.49511	0.0497783	0.6593	NS	1.08612	NS	0.609438	NS
AT1G27650.1	AT1G27650	53575±5089	72246±18229	107420±25033	136525±66527	101787±35552	81287±19601	85851±24791	83975±10576	0.431341	NS	1.00362	NS	1.34952	NS	0.925908	NS	0.601454	NS	0.680268	NS	0.648391	0.0326452
AT4G09650.1	AT4G09650	7684±2006	15704±2411	14786±6622	12607±3017	15938±6137	18949±5920	16392±6531	4178±5681	1.03111	0.0366743	0.94419	NS	0.714265	NS	1.05248	NS	1.30212	NS	1.093	NS	-0.87883	NS
AT1G64200.1	AT1G64200	17964±2531	35702±9252	37383±11992	33380±14575	55262±12451	44881±16499	46911±22636	34317±9119	0.990888	NS	1.05727	NS	0.893849	NS	1.62115	0.0154781	1.32098	NS	1.3848	NS	0.933784	NS
AT5G48000.1	AT5G48000	218±147	991±270	558±353	67±117	361±218	423±261	823±452	102±178	2.18005	0.0372691	1.35277	NS	-1.69382	NS	0.723734	NS	0.952368	NS	1.91201	NS	-1.08917	NS
AT4G38900.1	AT4G38900	10304±889	13459±3331	16427±5384	9269±4434	17211±2514	16916±4009	15573±4073	15670±7164	0.385395	NS	0.672808	NS	-0.152678	NS	0.740078	0.021519	0.715113	NS	0.595772	NS	0.604788	NS
AT4G31120.1	AT4G31120	81288±12592	109655±16635	120701±16132	138813±23622	138389±34277	104637±29137	135855±41928	102095±8614	0.431863	NS	0.570327	NS	0.77203	0.0331689	0.767612	NS	0.364281	NS	0.740959	NS	0.328797	NS
AT1G12140.3	AT1G12140	10690±2634	30254±20047	64806±35362	52804±4575	32254±19748	18777±13089	37041±21053	15755±19646	1.50084	NS	2.59985	NS	2.30436	0.00111674	1.59318	NS	0.812696	NS	1.79284	NS	0.55952	NS
AT4G02720.1	AT4G02720	121±210	815±567	475±466	645±339	787±257	983±1282	616±343	592±381	2.74491	NS	1.9646	NS	2.40582	NS	2.69309	0.0411877	3.01475	NS	2.33958	NS	2.28437	NS
AT5G04850.2	AT5G04850	17706±10755	10048±4558	17636±8710	43936±1233	9659±3884	8911±6813	4419±1422	14042±8593	-0.817262	NS	-0.00572752	NS	1.31116	0.0242059	-0.874176	NS	-0.99046	NS	-2.00225	NS	-0.334439	NS
AT4G36700.1	AT4G36700	4948±760	6674±1881	9283±2013	4216±1843	12137±1928	11352±3482	9349±3530	9648±2438	0.431484	NS	0.907595	NS	-0.231217	NS	1.2943	0.00957896	1.19786	NS	0.917782	NS	0.963197	NS
AT2G20560.1	AT2G20560	193±198	3777±4163	3932±2566	3325±1722	2773±813	4738±2735	4458±3505	1760±1404	4.28964	NS	4.34768	NS	4.10561	NS	3.84391	0.0135726	4.61666	NS	4.52879	NS	3.18837	NS
AT1G79730.1	AT1G79730	767±558	3173±2490	2170±1366	2179±2191	4500±3140	8022±2700	5117±3537	4332±3064	2.04859	NS	1.50043	NS	1.50603	NS	2.55253	NS	3.38633	0.0211361	2.73768	NS	2.49747	NS
AT1G08160.1	AT1G08160	5557±660	7844±2590	13495±2425	11332±4967	15326±5891	11363±4940	13191±6266	12324±7490	0.497292	NS	1.2801	0.0298563	1.02801	NS	1.46363	NS	1.03203	NS	1.24715	NS	1.1491	NS
AT5G39590.1	AT5G39590	2525±1170	5451±2933	7772±3314	4181±2412	11004±3354	7156±3790	7891±4292	6338±3530	1.11001	NS	1.62175	NS	0.727611	NS	2.1235	0.0269929	1.50267	NS	1.64382	NS	1.32759	NS
AT1G77420.1	AT1G77420	1379±860	3047±591	1886±955	3626±659	1883±580	2290±891	2949±1009	2832±574	1.14319	NS	0.451139	NS	1.39424	0.0368985	0.449115	NS	0.731212	NS	1.09591	NS	1.03741	NS
AT3G08610.1	AT3G08610	5001±243	12615±4785	8824±4441	8042±1783	10904±5506	14395±2993	9900±4147	7962±2532	1.33467	NS	0.819117	NS	0.685136	NS	1.12441	NS	1.52514	0.013622	0.985008	NS	0.670714	NS
AT3G10110.1	AT3G10110	4005±5520	9466±8729	4772±3940	11746±6841	19767±4370	16022±10554	17015±9588	4991±6969	1.24074	NS	0.252472	NS	1.55204	NS	2.30288	0.0316447	1.99985	NS	2.08662	NS	0.317389	NS
AT5G11110.1	AT5G11110	33098±3756	49795±12486	41881±9138	70004±10346	63932±24476	54304±21682	58664±21544	41912±16421	0.589257	NS	0.339543	NS	1.08068	0.00941861	0.9498	NS	0.714301	NS	0.825723	NS	0.340626	NS
AT3G16620.1	AT3G16620	8750±924	14371±3707	17495±9413	6535±2672	17578±4540	17943±6164	14858±5146	13509±7604	0.715877	NS	0.999627	NS	-0.420985	NS	1.00648	0.0469631	1.03612	NS	0.763893	NS	0.626601	NS
AT5G37450.1	AT5G37450	8785±3100	16169±5462	19876±12640	16407±517	15516±2826	12392±10021	23234±12076	11061±8247	0.880087	NS	1.17787	NS	0.901119	0.0241534	0.820598	NS	0.4963	NS	1.40308	NS	0.332388	NS
AT4G05000.1	AT4G05000	2698±1189	4965±1860	5649±3352	3424±2065	5494±1099	8258±2335	4891±1471	4056±1771	0.879531	NS	1.06565	NS	0.343567	NS	1.0257	NS	1.61344	0.0373669	0.85796	NS	0.587824	NS
AT4G30550.1	AT4G30550	8113±778	28058±28066	15563±9949	21964±16931	34453±11340	23662±10575	22879±12724	12609±7909	1.79006	NS	0.939778	NS	1.43678	NS	2.08628	0.0289383	1.54422	NS	1.49567	NS	0.636096	NS
AT1G61010.3	AT1G61010	194±336	3234±4065	2883±3457	4463±5038	7857±3628	4650±4557	4977±4140	5286±7532	4.05629	NS	3.89045	NS	4.52084	NS	5.33667	0.0364771	4.57981	NS	4.6779	NS	4.7649	NS
AT2G41800.1	AT2G41800	23761±5700	39510±5973	42520±9379	46661±4527	45200±11939	43472±14115	38860±11877	37318±5839	0.733624	NS	0.839563	NS	0.973628	0.0110129	0.927749	NS	0.871501	NS	0.709721	NS	0.651281	NS
AT1G12520.1	AT1G12520	12823±4499	7504±2680	11596±4028	27597±2895	10540±2749	17478±6347	6022±3968	20254±8304	-0.772847	NS	-0.145006	NS	1.1058	0.0160912	-0.282851	NS	0.446859	NS	-1.09021	NS	0.659499	NS
AT5G43400.1	AT5G43400	9875±1288	18411±6291	20934±7834	33049±11184	29855±12527	17441±6223	24587±13024	19915±5005	0.898762	NS	1.08399	NS	1.74277	0.0374625	1.5961	NS	0.820641	NS	1.31605	NS	1.01199	NS
AT4G20940.1	AT4G20940	4183±442	7432±1221	5012±658	5156±241	4622±1360	5166±1619	8071±3459	6144±1273	0.829285	0.0377087	0.260994	NS	0.301682	NS	0.14394	NS	0.304604	NS	0.948203	NS	0.554654	NS
AT4G28940.1	AT4G28940	429±248	359±242	2411±1009	5297±2497	850±887	1485±610	1680±1098	378±525	-0.258188	NS	2.48893	NS	3.62461	0.0434479	0.985183	NS	1.79004	NS	1.96819	NS	-0.181639	NS
AT5G01600.1	AT5G01600	9740±3511	14576±3360	30142±10875	43761±4015	11848±2554	18346±3174	15909±4357	27410±10612	0.581643	NS	1.62976	NS	2.16765	0.0018484	0.282701	NS	0.913449	NS	0.707903	NS	1.49269	NS
AT2G36390.1	AT2G36390	180±112	1267±590	402±146	544±415	481±177	775±153	658±421	92±135	2.80803	NS	1.15249	NS	1.58798	NS	1.41166	NS	2.09878	0.0136356	1.86453	NS	-0.96575	NS
AT5G54100.1	AT5G54100	10140±4940	16096±2838	19157±3643	15635±2714	15920±9128	25631±7084	19842±7422	28073±6484	0.666632	NS	0.917816	NS	0.624695	NS	0.650773	NS	1.3378	NS	0.968443	NS	1.46907	0.0466606
AT3G28510.1	AT3G28510	6554±3288	10130±6032	18307±5707	27009±11488	27977±10284	9102±4460	17575±9631	9699±4472	0.628174	NS	1.48191	NS	2.04298	NS	2.09374	0.0420074	0.473889	NS	1.42303	NS	0.565407	NS
AT1G64330.1	AT1G64330	32086±8270	47375±10167	59622±16094	29038±8493	50543±2071	44609±5580	49516±13934	48638±12195	0.562159	NS	0.893884	NS	-0.144	NS	0.65556	0.0338879	0.475378	NS	0.625924	NS	0.60013	NS
AT1G07930.2	AT1G07930	152207±55796	231355±90886	274228±54427	259484±55499	429891±127677	267067±135647	351579±178227	194217±79228	0.60407	NS	0.849334	NS	0.769606	NS	1.49793	0.0414343	0.811159	NS	1.20781	NS	0.351628	NS
AT1G61580.1	AT1G61580	788±557	1183±492	2676±1185	1115±493	2691±768	2741±1235	2298±1307	2020±775	0.585706	NS	1.7624	NS	0.500136	NS	1.77062	0.0409102	1.79697	NS	1.5428	NS	1.35696	NS
AT4G01050.2	AT4G01050	6544±702	7222±1709	9424±4150	14487±2968	13888±9404	10318±3009	15829±8715	9259±1447	0.142231	NS	0.526085	NS	1.14638	0.0193847	1.08549	NS	0.656861	NS	1.27419	NS	0.500616	NS
AT1G11250.1	AT1G11250	2049±2137	2372±2759	3089±3570	7514±7516	14923±4601	12223±7251	9147±6361	9013±7608	0.211463	NS	0.592319	NS	1.87476	NS	2.8645	0.0226369	2.57654	NS	2.15844	NS	2.13706	NS
AT5G56280.1	AT5G56280	3038±793	6790±1696	5428±1926	7407±1986	6463±2945	6602±4479	5402±2099	8504±4032	1.16027	NS	0.837442	NS	1.28572	0.0383533	1.08901	NS	1.11972	NS	0.830505	NS	1.48506	NS
AT4G24400.1	AT4G24400	0±0	215±219	157±213	88±152	1055±419	2069±1790	2402±2311	7840±4817	21.7781	NS	21.3214	NS	20.4847	NS	24.0683	0.0229948	25.0398	NS	25.2554	NS	26.9617	NS
AT3G58580.1	AT3G58580	941±872	1824±1596	2367±1372	1682±1468	3424±277	2513±1463	3027±1815	1382±1261	0.955301	NS	1.3309	NS	0.838298	NS	1.86337	0.0190606	1.41738	NS	1.68563	NS	0.554542	NS
AT4G39050.1	AT4G39050	79±79	1697±1817	3034±2470	4030±1490	1289±864	1110±1457	3335±3148	1586±1156	4.42268	NS	5.26077	NS	5.67024	0.018591	4.02619	NS	3.81052	NS	5.39701	NS	4.32507	NS
AT5G38010.1	AT5G38010	1629±1492	7320±1946	1628±607	10631±4874	3046±2153	3455±2915	5158±3097	3760±2321	2.16776	0.0463202	-0.000417407	NS	2.70612	NS	0.902865	NS	1.08458	NS	1.66291	NS	1.20667	NS
AT1G62390.1	AT1G62390	28799±1180	45884±17499	43776±12193	46680±7865	32250±10046	49320±17904	47411±18116	32220±8120	0.671979	NS	0.60414	NS	0.696789	0.0296393	0.16327	NS	0.776146	NS	0.719201	NS	0.161932	NS
AT3G07660.1	AT3G07660	28472±3242	39682±12819	57191±15405	58555±22472	74478±21033	50548±11852	54652±25510	46378±18231	0.478951	NS	1.00626	NS	1.04027	NS	1.38728	0.0339782	0.828128	NS	0.940725	NS	0.703905	NS
AT1G03210.2	AT1G03210	11596±2487	28299±9140	13361±8315	25299±6712	17127±3392	16502±9386	18054±5859	28923±12985	1.28706	NS	0.204338	NS	1.12542	0.0449208	0.562593	NS	0.50902	NS	0.638652	NS	1.31856	NS
AT3G61650.1	AT3G61650	13890±2008	20915±8801	29200±8164	51099±15399	40867±21370	40987±26219	34711±20452	26540±6964	0.590531	NS	1.07193	NS	1.87925	0.0247874	1.55691	NS	1.56112	NS	1.32137	NS	0.934142	NS
AT4G25310.1	AT4G25310	0±0	83±144	165±173	43±76	347±185	98±125	63±63	59±59	20.4117	NS	21.3963	NS	19.484	NS	22.4648	0.0490867	20.6535	NS	20.0169	NS	19.9235	NS
AT1G55450.2	AT1G55450	7765±2090	19521±11153	15308±6318	9391±2688	23077±7497	18762±6623	14161±6055	19308±6733	1.32998	NS	0.979275	NS	0.27437	NS	1.57137	0.043138	1.27272	NS	0.866925	NS	1.31415	NS
AT1G66970.1	AT1G66970	438470±36508	578029±275280	886524±315029	1192992±473484	989621±272559	508308±211344	772385±333224	813495±417961	0.398665	NS	1.01568	NS	1.44403	NS	1.1744	0.0409224	0.213227	NS	0.816843	NS	0.891656	NS
AT4G15900.1	AT4G15900	6270±1107	7585±2586	10082±2350	5943±1776	14295±2078	8669±3717	11280±4923	8715±3569	0.274759	NS	0.68528	NS	-0.0770949	NS	1.18897	0.00983509	0.467469	NS	0.847179	NS	0.475101	NS
AT5G14720.2	AT5G14720	10685±3872	11496±1926	7593±3407	18655±1472	7124±4900	11337±4369	6838±296	7744±3344	0.105569	NS	-0.492861	NS	0.803991	0.0443287	-0.584738	NS	0.0855271	NS	-0.643924	NS	-0.464393	NS
AT5G40930.1	AT5G40930	0±0	0±0	151±152	483±557	837±314	153±156	460±467	156±270	-0.0705094	NS	21.2727	NS	22.9416	NS	23.7354	0.0200236	21.291	NS	22.8726	NS	21.3104	NS
AT1G76580.1	AT1G76580	3830±1608	7134±2457	4913±1786	9640±1682	8269±3493	9421±2497	7593±3462	7945±5131	0.897233	NS	0.359193	NS	1.33141	0.0220582	1.11014	NS	1.29829	NS	0.987184	NS	1.05249	NS
AT3G07090.2	AT3G07090	7489±2595	10496±8249	19621±10706	29380±11012	64507±62921	20351±9722	221835±220896	160163±170934	0.487031	NS	1.38954	NS	1.97198	0.0435783	3.10661	NS	1.44229	NS	4.88855	NS	4.41861	NS
AT1G52300.1	AT1G52300	3023±842	5996±2142	4738±2147	5421±395	4954±1754	6043±3103	5516±2434	3851±1766	0.988035	NS	0.648491	NS	0.842774	0.0201968	0.712774	NS	0.999323	NS	0.867659	NS	0.349268	NS
AT5G11810.1	AT5G11810	472282±37523	615133±278579	917149±309428	1259224±475493	1035481±276321	536710±212791	796039±334303	855878±402074	0.38125	NS	0.957508	NS	1.41481	NS	1.13258	0.0402349	0.184496	NS	0.753191	NS	0.857757	NS
AT1G52000.1	AT1G52000	0±0	59±80	20±22	226±37	0±0	20±21	34±35	8±14	19.9312	NS	18.3543	NS	21.846	0.00213877	-0.0740551	NS	18.3696	NS	19.1352	NS	17.0744	NS
AT5G11520.1	AT5G11520	126328±9304	147745±35267	230925±76358	126300±36484	259985±36259	211110±102000	200197±76494	233800±70561	0.225931	NS	0.870242	NS	-0.000328076	NS	1.04125	0.00868061	0.740812	NS	0.664242	NS	0.888092	NS
AT5G06260.1	AT5G06260	1461±392	4069±3364	2752±1088	4816±1658	3554±3057	2104±1368	2372±866	2427±1688	1.47728	NS	0.913107	NS	1.72038	0.0420745	1.28216	NS	0.52589	NS	0.698621	NS	0.731794	NS
AT3G13990.2	AT3G13990	318±321	2006±1037	1641±338	1290±915	1793±779	2171±1464	926±548	1231±565	2.6571	NS	2.36795	0.0397066	2.02019	NS	2.49505	NS	2.77157	NS	1.54192	NS	1.95267	NS
AT1G65440.1	AT1G65440	107297±70074	274848±13450	254577±99809	216228±52269	207271±59245	255490±52344	196516±66073	153307±69878	1.35702	0.0449293	1.24648	NS	1.01094	NS	0.949898	NS	1.25165	NS	0.873028	NS	0.514811	NS
AT1G69030.1	AT1G69030	356±256	808±499	415±427	1120±654	2253±2304	1204±658	791±397	1468±360	1.18082	NS	0.219053	NS	1.65243	NS	2.66005	NS	1.75586	NS	1.14963	NS	2.04162	0.0352181
AT3G49800.1	AT3G49800	1661±294	2332±1415	1095±1355	5274±3071	3527±565	5564±2141	2861±1284	2711±1180	0.489429	NS	-0.601062	NS	1.6663	NS	1.08573	0.0155396	1.74351	NS	0.784295	NS	0.706216	NS
AT3G43600.1	AT3G43600	1893±1296	5174±639	5030±625	5936±2070	2884±1419	4628±683	4099±2051	4320±1251	1.45032	0.0484206	1.40958	NS	1.64854	NS	0.607444	NS	1.28958	NS	1.11435	NS	1.1903	NS
AT2G39420.1	AT2G39420	579±424	1687±1290	3931±1623	5936±2747	1586±719	808±725	1310±691	1006±530	1.54234	NS	2.76264	NS	3.35712	0.0440722	1.45309	NS	0.480407	NS	1.17716	NS	0.796252	NS
AT3G17840.1	AT3G17840	753±497	17854±16240	36055±35194	26473±21448	31476±13216	15404±19187	48952±54134	33740±50666	4.56637	NS	5.58028	NS	5.13465	NS	5.38436	0.028802	4.35347	NS	6.02146	NS	5.48458	NS
AT5G64120.1	AT5G64120	223198±9390	491959±83671	389146±168006	575241±458916	203516±20170	302961±128825	423700±225612	415142±186792	1.14021	0.0222214	0.801984	NS	1.36584	NS	-0.133181	NS	0.440806	NS	0.924717	NS	0.895276	NS
AT4G11820.3	AT4G11820	1896±3284	2368±2397	9643±7224	29137±20260	18272±6337	5119±2670	6083±3423	11951±10468	0.320572	NS	2.34644	NS	3.94167	NS	3.26846	0.0294543	1.43273	NS	1.68178	NS	2.65595	NS
AT2G19830.2	AT2G19830	1734±1082	1815±1863	3217±1904	1611±1676	4547±721	1573±1719	3942±2256	874±1513	0.066128	NS	0.891735	NS	-0.10564	NS	1.39094	0.0338879	-0.139858	NS	1.18486	NS	-0.988322	NS
AT1G59960.1	AT1G59960	19140±601	53665±15570	38563±16621	47724±14078	39817±16971	47997±26500	43815±28014	72360±32241	1.48739	NS	1.01063	NS	1.31812	0.0386674	1.05681	NS	1.32635	NS	1.19483	NS	1.9186	NS
AT4G18810.2	AT4G18810	21373±4280	23694±7429	65903±31271	49782±12174	66383±40044	39346±25295	44647±26116	24033±8134	0.148687	NS	1.62453	NS	1.2198	0.0312172	1.63499	NS	0.880399	NS	1.06275	NS	0.169222	NS
AT1G11820.2	AT1G11820	9076±1390	105585±64023	138062±116133	23107±3407	68032±78797	114010±83025	61975±60223	21585±24742	3.54014	NS	3.92705	NS	1.34815	0.00661666	2.90602	NS	3.65089	NS	2.77149	NS	1.24983	NS
AT1G07670.2	AT1G07670	4603±2817	10667±6604	7965±3545	5714±2837	9887±1795	11219±1800	8506±3461	10310±4758	1.2124	NS	0.791087	NS	0.311813	NS	1.1028	NS	1.28519	0.0447379	0.885749	NS	1.16332	NS
AT1G47550.2	AT1G47550	1434±183	2487±1728	2952±420	3359±1140	5445±4224	7224±4488	3494±2370	1391±505	0.794082	NS	1.0413	0.0258636	1.22762	NS	1.92462	NS	2.33233	NS	1.28468	NS	-0.0442581	NS
AT1G04420.1	AT1G04420	400±248	1153±1097	1318±414	1542±858	1508±367	1158±605	1453±1209	534±629	1.52565	NS	1.71803	NS	1.94416	NS	1.91238	0.0234267	1.53072	NS	1.85855	NS	0.41646	NS
AT2G37170.1	AT2G37170	14315±2276	24316±4346	23860±7330	14414±7230	22417±4806	24367±3674	22481±9306	18653±4910	0.764364	NS	0.73704	NS	0.00994843	NS	0.647035	NS	0.767353	0.0294585	0.651154	NS	0.381837	NS
AT1G77510.1	AT1G77510	712768±62069	678430±93985	1010659±423044	717202±213910	1316557±285040	870344±362399	1259291±643446	900596±187526	-0.0712325	NS	0.503792	NS	0.00894689	NS	0.885265	0.0381283	0.288154	NS	0.821107	NS	0.337448	NS
AT5G60990.1	AT5G60990	33±58	535±343	450±495	2433±457	360±364	518±518	371±400	798±798	3.97909	NS	3.72977	NS	6.16353	0.003084	3.40961	NS	3.93318	NS	3.45071	NS	4.55599	NS
AT5G08540.1	AT5G08540	17609±2699	39373±14984	32704±13837	20054±20472	55920±29068	28841±15732	41812±29073	39624±8017	1.16088	NS	0.893154	NS	0.187561	NS	1.66704	NS	0.711782	NS	1.24758	NS	1.17007	0.0320261
AT4G05020.2	AT4G05020	1188±468	2842±1012	1320±919	1694±350	2633±427	1968±957	2141±1084	3205±870	1.25789	NS	0.152125	NS	0.51146	NS	1.14757	0.0300782	0.728158	NS	0.849121	NS	1.43132	NS
AT5G64816.4	AT5G64816	16223±1769	17794±5699	43425±38672	31102±7440	71769±32574	31510±34131	41852±31831	28926±26749	0.13327	NS	1.42041	NS	0.938893	0.0431404	2.14524	NS	0.957706	NS	1.36718	NS	0.834261	NS
AT4G38990.2	AT4G38990	4040±301	3453±1305	7655±3401	6630±861	12118±7043	4678±2839	7487±4281	4219±2904	-0.226465	NS	0.922067	NS	0.714765	0.0149575	1.5847	NS	0.211481	NS	0.889989	NS	0.062572	NS
AT5G38410.1	AT5G38410	1895±1713	1460±904	1128±1526	6128±485	1112±533	2986±2572	4744±3146	2265±1664	-0.376117	NS	-0.748684	NS	1.69308	0.0252976	-0.769039	NS	0.655904	NS	1.32375	NS	0.257218	NS
AT4G02080.1	AT4G02080	12737±1050	25327±2436	19706±5712	29684±12422	29460±16189	23000±9129	21343±10841	11679±3906	0.991628	0.00740461	0.629552	NS	1.22061	NS	1.2097	NS	0.852587	NS	0.744715	NS	-0.12513	NS
AT5G18420.2	AT5G18420	4211±1273	8266±3473	4236±549	13451±2330	4797±2310	6797±1524	7081±3409	5322±1430	0.973037	NS	0.00859487	NS	1.67537	0.00868155	0.188139	NS	0.69066	NS	0.749692	NS	0.337842	NS
AT1G16570.2	AT1G16570	1848±1028	4446±1413	4640±1306	3988±1995	4731±808	4125±1057	3700±2127	4321±905	1.26614	NS	1.32788	NS	1.10946	NS	1.35564	0.0326294	1.15812	NS	1.00112	NS	1.22505	NS
AT4G02360.1	AT4G02360	2562±2677	7692±2868	4476±1483	11917±2341	3967±2020	4898±3693	4990±1607	5406±2063	1.58594	NS	0.804915	NS	2.21757	0.0190016	0.630925	NS	0.934831	NS	0.961812	NS	1.07716	NS
AT1G56600.1	AT1G56600	1478±407	3717±1970	1124±697	9600±2627	701±533	1853±469	2360±1061	1758±360	1.33016	NS	-0.395035	NS	2.699	0.0120424	-1.07473	NS	0.326237	NS	0.674932	NS	0.250613	NS
AT5G06450.1	AT5G06450	213±369	757±541	1969±2669	2364±236	910±649	511±308	833±723	1135±682	1.82722	NS	3.20558	NS	3.46945	0.00368552	2.09253	NS	1.26071	NS	1.96575	NS	2.41088	NS
AT1G08680.1	AT1G08680	45179±10014	125114±56908	113309±83135	65703±30610	122840±35665	122144±82948	98031±68905	76572±45065	1.46952	NS	1.32653	NS	0.540313	NS	1.44305	0.0367346	1.43486	NS	1.11758	NS	0.761167	NS
AT5G64420.1	AT5G64420	1980±910	3384±779	1976±679	4518±540	2106±1428	1212±1300	952±1006	3223±2832	0.773099	NS	-0.00266256	NS	1.19005	0.0247874	0.0892411	NS	-0.7079	NS	-1.05618	NS	0.702863	NS
AT1G02530.1	AT1G02530	7286±1017	10497±4894	14745±2889	14947±6628	16423±4273	10840±6589	13445±8506	14662±6307	0.526703	NS	1.01695	NS	1.03662	NS	1.17246	0.0374991	0.573115	NS	0.883799	NS	1.0088	NS
AT2G20450.1	AT2G20450	15328±1981	29093±7001	15500±6030	25551±3188	24620±7864	32310±14769	25807±14486	19965±6521	0.924479	NS	0.016095	NS	0.737172	0.0169254	0.683667	NS	1.07576	NS	0.751567	NS	0.381262	NS
AT3G07780.2	AT3G07780	1525±378	1358±1067	2063±865	4189±2849	2300±1738	1649±1061	2463±1260	4279±1142	-0.167637	NS	0.435102	NS	1.45721	NS	0.592223	NS	0.112461	NS	0.690761	NS	1.48771	0.0423447
AT2G45510.1	AT2G45510	1741±1099	3364±1493	2482±521	4152±168	1837±556	3055±293	2659±696	3106±1392	0.949918	NS	0.511477	NS	1.25332	0.0324974	0.0771573	NS	0.810916	NS	0.610742	NS	0.834581	NS
AT2G41600.7	AT2G41600	4294±1742	6122±1017	10264±1348	7299±1768	7317±2166	6170±3223	7874±4817	5733±1740	0.511534	NS	1.25707	0.0420022	0.765306	NS	0.768715	NS	0.522925	NS	0.874662	NS	0.416873	NS
AT4G02980.1	AT4G02980	45791±11731	42475±4633	45016±25831	38554±11419	91054±13524	70711±39720	73592±38181	59490±49540	-0.108454	NS	-0.0246283	NS	-0.248206	NS	0.991646	0.0228371	0.626853	NS	0.684463	NS	0.377576	NS
AT5G56630.1	AT5G56630	16347±781	106595±54470	69615±82780	52207±30536	79709±31347	79988±78925	54839±55570	39546±32320	2.70504	NS	2.09038	NS	1.67523	NS	2.28572	0.0402349	2.29076	NS	1.74619	NS	1.2745	NS
AT5G23540.2	AT5G23540	58±60	71±124	25±43	24±42	295±186	338±125	221±228	139±125	0.298916	NS	-1.20748	NS	-1.26829	NS	2.33606	NS	2.53066	0.0431235	1.91768	NS	1.2548	NS
AT4G17030.1	AT4G17030	3993±1746	7890±5464	13338±5834	23542±13056	16863±3966	8517±4454	9424±7746	9278±7202	0.982406	NS	1.73982	NS	2.55948	NS	2.07811	0.0148787	1.09277	NS	1.2387	NS	1.21613	NS
AT5G01240.1	AT5G01240	624±253	493±472	989±732	1234±855	1301±151	631±128	1035±546	756±192	-0.338018	NS	0.665261	NS	0.984285	NS	1.06054	0.0292609	0.0164157	NS	0.729877	NS	0.27709	NS
AT3G26780.1	AT3G26780	353±249	847±506	952±482	790±562	1862±479	1151±556	1085±1073	131±84	1.26401	NS	1.43103	NS	1.16325	NS	2.39945	0.0177592	1.70511	NS	1.61997	NS	-1.42479	NS
AT1G11720.2	AT1G11720	86±95	570±209	364±215	516±124	299±193	163±182	245±219	134±134	2.72081	NS	2.07337	NS	2.57758	0.0162735	1.78962	NS	0.913576	NS	1.50213	NS	0.636223	NS
AT5G22060.1	AT5G22060	112896±7360	162925±39496	185670±48677	325472±155719	300921±150811	140432±43079	183265±107373	222853±45932	0.529207	NS	0.717739	NS	1.52753	NS	1.41438	NS	0.314877	NS	0.698929	NS	0.981091	0.0399975
AT1G16920.1	AT1G16920	43±74	575±378	188±192	370±202	342±56	191±194	1248±1881	376±520	3.73582	NS	2.1244	NS	3.10022	NS	2.9877	0.0121035	2.15157	NS	4.85414	NS	3.12442	NS
AT5G09680.3	AT5G09680	14057±6048	18218±8679	21915±8101	13268±4470	30482±3296	36461±14908	22825±12434	19442±5667	0.374139	NS	0.640668	NS	-0.0832504	NS	1.11667	0.0270579	1.37506	NS	0.699313	NS	0.467906	NS
AT3G07430.1	AT3G07430	419±727	732±745	274±475	842±531	1981±366	1805±1115	1640±1857	3755±2644	0.80238	NS	-0.613106	NS	1.00442	NS	2.23812	0.0461848	2.10357	NS	1.96601	NS	3.1606	NS
AT3G61520.1	AT3G61520	2213±252	3451±1003	5319±2167	4273±1218	7641±2901	3388±2855	4724±4188	3868±1299	0.640992	NS	1.26495	NS	0.949109	NS	1.78744	0.0493884	0.614095	NS	1.09383	NS	0.805518	NS
AT5G22510.2	AT5G22510	261±453	403±406	389±398	4882±1589	1936±2103	1085±1533	1494±2045	1893±1775	0.623392	NS	0.5743	NS	4.22085	0.0155756	2.88628	NS	2.05137	NS	2.51255	NS	2.85402	NS
AT3G03220.1	AT3G03220	0±0	0±0	124±144	110±192	68±119	189±43	164±285	56±97	-0.0705094	NS	20.9903	NS	20.8183	NS	20.1295	NS	21.5922	0.00652492	21.3876	NS	19.8434	NS
AT2G10950.3	AT2G10950	0±0	1082±678	581±433	1524±402	393±427	542±547	262±454	503±515	24.105	NS	23.2076	NS	24.5987	0.00665287	22.6436	NS	23.1085	NS	22.0594	NS	23.0017	NS
AT1G37130.1	AT1G37130	528±534	2244±307	2022±817	1579±456	2528±1551	1791±1112	1073±778	1691±237	2.08713	0.0295199	1.93688	NS	1.5804	NS	2.259	NS	1.76144	NS	1.02268	NS	1.67888	NS
AT3G16010.1	AT3G16010	457±399	990±665	1497±511	2053±721	91±158	718±457	824±519	680±572	1.11378	NS	1.71	NS	2.16558	0.0435783	-2.32101	NS	0.651783	NS	0.84928	NS	0.572168	NS
AT1G44770.1	AT1G44770	338±340	908±525	1103±418	748±631	1428±956	1085±157	987±1187	1173±310	1.42586	NS	1.70584	NS	1.1454	NS	2.07781	NS	1.68172	0.0440747	1.54534	NS	1.79399	NS
AT5G19350.1	AT5G19350	1364±293	3119±3419	945±613	3573±1044	1911±966	1395±852	871±895	1733±694	1.19235	NS	-0.52961	NS	1.38834	0.0385427	0.485673	NS	0.0318227	NS	-0.647089	NS	0.344619	NS
AT5G48570.1	AT5G48570	286±377	0±0	1554±1749	3497±4128	2108±1279	3136±1162	2818±4882	0±0	-22.26	NS	2.4375	NS	3.6073	NS	2.87711	NS	3.45008	0.0293436	3.29613	NS	-22.2466	NS
AT1G54790.3	AT1G54790	1090±739	1987±557	919±762	4826±495	588±589	1061±974	666±387	1966±1137	0.865837	NS	-0.246261	NS	2.14593	0.00517613	-0.889567	NS	-0.0390554	NS	-0.711107	NS	0.8504	NS
AT1G47970.1	AT1G47970	179±274	150±108	22±22	2080±527	18±20	80±12	38±50	295±351	-0.255016	NS	-2.98843	NS	3.53777	0.0106079	-3.26928	NS	-1.14912	NS	-2.20475	NS	0.719928	NS
AT3G45140.1	AT3G45140	4254±2201	361±162	6201±4348	14562±3784	6631±5755	7208±5437	7007±5135	8795±6366	-3.55618	NS	0.543679	NS	1.77522	0.0261882	0.640299	NS	0.76068	NS	0.719843	NS	1.04776	NS
AT4G02480.1	AT4G02480	1789±343	10444±5010	19734±11387	11653±6078	5773±6914	15118±5271	4078±4741	8313±6441	2.54529	NS	3.46331	NS	2.7034	NS	1.69001	NS	3.07889	0.0237535	1.18859	NS	2.21621	NS
AT4G13650.1	AT4G13650	2477±823	3398±1481	5629±1051	6830±2834	5180±1106	5178±3700	3831±2805	2807±226	0.456049	NS	1.18443	NS	1.46344	NS	1.06435	0.0435147	1.06379	NS	0.62927	NS	0.180822	NS
AT5G14430.1	AT5G14430	730±506	1634±393	1913±1951	2633±657	117±204	297±515	1258±1109	764±767	1.16089	NS	1.38842	NS	1.84924	0.0281594	-2.63075	NS	-1.29494	NS	0.783586	NS	0.065392	NS
AT5G42240.1	AT5G42240	2811±550	2273±1256	2291±1913	3954±934	5358±1200	3043±1545	4230±3541	3768±1256	-0.306311	NS	-0.295031	NS	0.49204	NS	0.930321	0.0453568	0.114218	NS	0.589291	NS	0.422524	NS
AT5G13020.1	AT5G13020	91±158	1862±1476	1552±1597	1163±1335	1449±409	928±1099	296±513	172±299	4.34785	NS	4.085	NS	3.66862	NS	3.98631	0.0134511	3.34366	NS	1.69729	NS	0.916694	NS
AT4G10920.1	AT4G10920	229±397	660±454	606±389	1324±163	264±264	260±451	107±185	187±325	1.52625	NS	1.40173	NS	2.53027	0.0209858	0.205446	NS	0.185363	NS	-1.09726	NS	-0.28868	NS
AT3G57990.1	AT3G57990	46253±8596	59019±7593	47071±9625	41970±3145	46957±1754	278498±20630	55793±9852	56666±10069	0.351627	NS	0.025286	NS	-0.140186	NS	0.021794	NS	2.59004	0.000375825	0.27054	NS	0.292931	NS
AT1G48050.1	AT1G48050	3832±403	5001±877	4578±273	5037±963	3714±2241	8912±664	5312±507	10241±3828	0.384333	NS	0.256814	NS	0.394487	NS	-0.0448506	NS	1.21759	0.00227675	0.471109	NS	1.41815	NS
AT2G37040.1	AT2G37040	212043±10036	176890±11487	180716±22995	187417±31311	160540±25522	637997±76677	176168±15456	185921±16770	-0.261501	NS	-0.230635	NS	-0.178102	NS	-0.401423	NS	1.58919	0.00369605	-0.267405	NS	-0.189669	NS
AT3G55260.1	AT3G55260	36247±3617	52743±10475	57756±10217	44487±1029	47794±8592	59262±2502	52950±10830	62463±12595	0.541114	NS	0.6721	NS	0.295528	NS	0.398951	NS	0.709227	0.0040643	0.546747	NS	0.785134	NS
AT3G04610.2	AT3G04610	95766±5844	117634±23348	123237±32677	139808±37547	114986±19251	153447±13592	116196±26680	143770±26309	0.296729	NS	0.363856	NS	0.54586	NS	0.263883	NS	0.680156	0.00795456	0.278981	NS	0.586182	NS
AT2G43950.1	AT2G43950	41770±6247	53694±4941	62020±7537	41876±6399	55753±7615	65740±1914	62639±2237	58602±4232	0.362302	NS	0.570266	NS	0.00364543	NS	0.416587	NS	0.654304	0.00925464	0.584593	NS	0.48848	NS
AT2G22360.1	AT2G22360	3225±722	2832±424	3840±820	2217±436	4024±377	6486±743	4359±78	3694±233	-0.187569	NS	0.251749	NS	-0.540453	NS	0.319234	NS	1.0078	0.013344	0.434427	NS	0.195685	NS
AT5G16620.1	AT5G16620	150323±13751	161074±20769	185395±19005	125344±15047	178230±35463	232523±22385	203861±22242	178309±31216	0.0996609	NS	0.302537	NS	-0.262165	NS	0.245674	NS	0.629308	0.013622	0.439523	NS	0.246314	NS
AT2G17340.1	AT2G17340	29714±6425	42575±3365	38468±6126	36934±8241	38342±6190	55199±5630	42575±8220	39743±7044	0.518856	NS	0.372512	NS	0.313787	NS	0.367761	NS	0.893484	0.0152234	0.51884	NS	0.419531	NS
AT5G61220.2	AT5G61220	22072±4906	40099±7393	26840±4662	28515±2565	31282±7338	38827±2858	30358±5091	24432±5738	0.861353	NS	0.282153	NS	0.369526	NS	0.503128	NS	0.814831	0.0155289	0.459862	NS	0.146547	NS
AT4G17140.3	AT4G17140	14066±3195	14994±363	18534±1749	11884±1666	19746±1439	27063±3188	20582±5211	24482±7836	0.0921979	NS	0.39799	NS	-0.243178	NS	0.489348	NS	0.944128	0.0165618	0.54916	NS	0.799537	NS
AT5G42690.4	AT5G42690	31000±3516	35092±7529	44599±2898	23555±6899	37797±7409	51833±6597	43659±4588	45418±12619	0.178887	NS	0.524768	NS	-0.396232	NS	0.286019	NS	0.741614	0.0179694	0.494015	NS	0.551024	NS
AT4G16060.1	AT4G16060	26700±6766	26691±3844	26970±1374	28072±5408	27996±2113	155099±45603	27669±6715	26151±5471	-0.000503219	NS	0.0145151	NS	0.0722882	NS	0.0683402	NS	2.53824	0.0179707	0.0514013	NS	-0.0299915	NS
AT3G51980.1	AT3G51980	4034±530	8135±3347	6898±3036	4868±1313	5104±2475	7322±1072	3620±2343	6852±3558	1.01209	NS	0.774116	NS	0.271254	NS	0.339467	NS	0.860044	0.0189646	-0.156208	NS	0.764336	NS
AT5G63560.1	AT5G63560	5650±2329	3075±1840	6508±3185	4011±1001	7317±2147	390335±153221	8225±2755	3767±2917	-0.877535	NS	0.203873	NS	-0.494161	NS	0.372949	NS	6.11022	0.0241739	0.541753	NS	-0.584857	NS
AT1G50570.2	AT1G50570	792601±784412	1463708±863351	1335010±762102	1353837±843183	2136551±1382726	2911096±441829	738187±1237935	2682069±1733723	0.88496	NS	0.752183	NS	0.772387	NS	1.43062	NS	1.87689	0.028493	-0.102609	NS	1.75868	NS
AT1G01900.1	AT1G01900	1192±511	2197±1040	1696±1513	6916±3639	8349±12173	5090±1709	1469±1023	8758±5257	0.88162	NS	0.508239	NS	2.53594	NS	2.80771	NS	2.09386	0.0347394	0.301051	NS	2.87673	NS
AT5G59090.1	AT5G59090	46349±7823	65984±7551	70142±15680	64768±2984	71660±16162	78243±13997	66437±6513	83788±19720	0.509573	NS	0.597749	NS	0.482749	NS	0.628636	NS	0.755436	0.0440747	0.519452	NS	0.854209	NS
AT1G56110.1	AT1G56110	10681±4002	17179±4296	12067±4303	25091±5312	13224±2491	19350±2280	13947±1943	17207±2576	0.685503	NS	0.175916	NS	1.23207	0.0324974	0.308038	NS	0.857242	NS	0.384847	NS	0.687881	NS
AT3G61240.1	AT3G61240	23789±1560	35133±1096	29608±1892	38270±11556	40952±6564	37072±7378	30074±3264	36713±7186	0.562507	NS	0.315691	NS	0.685907	NS	0.78362	0.022516	0.640019	NS	0.338192	NS	0.625971	NS
AT5G10730.1	AT5G10730	24661±4865	39630±3736	30497±3685	32392±2982	27254±4378	37680±6030	32578±6802	30908±4766	0.684358	0.0407257	0.306471	NS	0.393422	NS	0.144258	NS	0.611598	NS	0.401678	NS	0.325783	NS
AT2G38280.2	AT2G38280	1960±568	4379±983	2145±1116	4234±520	2881±497	3237±544	2423±425	2818±1280	1.15942	NS	0.12982	NS	1.11102	0.0132288	0.555648	NS	0.723476	NS	0.305908	NS	0.523783	NS
AT1G18100.1	AT1G18100	5493±1839	12103±6257	6015±964	22078±7979	2778±1554	12921±4231	7705±1420	7190±2804	1.13971	NS	0.131018	NS	2.00686	0.0387592	-0.983301	NS	1.23404	NS	0.488115	NS	0.388499	NS
AT5G11580.1	AT5G11580	643±243	1459±315	1614±1035	2380±557	2924±1251	1566±524	684±483	1267±928	1.18242	NS	1.32772	NS	1.8882	0.0147538	2.18501	NS	1.28446	NS	0.0890747	NS	0.979187	NS
AT4G29210.1	AT4G29210	13963±5255	24104±3237	21940±2605	38252±8644	23721±5050	30860±9208	19329±7228	25129±9868	0.787656	NS	0.651905	NS	1.45388	0.0247748	0.764543	NS	1.14409	NS	0.469138	NS	0.847722	NS
AT1G17600.1	AT1G17600	26959±9965	37148±2458	31881±4413	63535±12778	42823±3115	45814±6851	30733±1891	50612±24312	0.462514	NS	0.241951	NS	1.23679	0.0293949	0.667617	NS	0.765033	NS	0.189037	NS	0.908704	NS
AT1G15000.1	AT1G15000	5700±1069	7355±2236	6648±1860	9120±876	4629±1266	9203±2001	6362±2110	6683±1788	0.367629	NS	0.221893	NS	0.677916	0.0228067	-0.30027	NS	0.690893	NS	0.158424	NS	0.229338	NS
AT2G39270.1	AT2G39270	8509±680	10238±1389	14004±1899	9162±2645	7104±1388	14839±4090	8923±1777	9902±2150	0.266786	NS	0.718668	0.0420022	0.106629	NS	-0.260469	NS	0.802191	NS	0.0685339	NS	0.2186	NS
AT5G43430.4	AT5G43430	24321±6208	35272±3483	27938±5868	50354±5534	38251±7028	39821±8358	25797±4315	44068±24091	0.536302	NS	0.200016	NS	1.04988	0.0111457	0.653254	NS	0.711313	NS	0.0849808	NS	0.857512	NS
AT3G50590.1	AT3G50590	21577±4416	30671±4807	23853±1842	38482±9174	40739±3209	32378±5944	23322±3676	27891±4155	0.507385	NS	0.144668	NS	0.834661	NS	0.916882	0.0092019	0.585516	NS	0.112158	NS	0.370289	NS
AT1G32580.1	AT1G32580	88493±140500	293577±21430	241021±136292	379822±27951	157808±149185	297121±35397	115981±111468	335895±94588	1.7301	NS	1.44552	NS	2.10169	0.0385427	0.834535	NS	1.74741	NS	0.390256	NS	1.92438	NS
AT3G22620.1	AT3G22620	340±373	2729±2199	294±337	7581±1303	89±154	1677±1045	259±449	452±453	3.004	NS	-0.209468	NS	4.47784	0.00289801	-1.93452	NS	2.30151	NS	-0.39129	NS	0.41256	NS
AT5G66720.1	AT5G66720	2448±440	3653±567	2937±1165	2477±488	4750±955	3700±969	2490±872	2812±914	0.577381	NS	0.262567	NS	0.0169749	NS	0.956032	0.0330901	0.595697	NS	0.024306	NS	0.199591	NS
AT5G58420.1	AT5G58420	4927±410	6851±753	3555±1654	8995±2137	3247±1310	2556±2064	3488±2175	4579±2178	0.475482	NS	-0.470761	NS	0.868339	0.047585	-0.601687	NS	-0.946616	NS	-0.498395	NS	-0.105857	NS
AT5G15350.1	AT5G15350	21555±2414	33411±12490	29807±4825	37544±8116	25545±3205	40897±17099	27689±2838	29858±7821	0.632287	NS	0.467595	NS	0.800558	0.0465488	0.24499	NS	0.923963	NS	0.361301	NS	0.470065	NS
AT1G02140.1	AT1G02140	69368±20887	107240±9925	58913±11610	130300±7269	87925±7255	113856±35102	82200±10328	95664±36133	0.628492	NS	-0.235688	NS	0.90949	0.0161639	0.341996	NS	0.714866	NS	0.244859	NS	0.463704	NS
AT1G18660.4	AT1G18660	3412±268	4208±1752	6610±2001	23163±13697	7879±1124	7308±3635	4518±2803	6055±1909	0.302777	NS	0.954113	NS	2.76315	NS	1.2075	0.0068012	1.09887	NS	0.405287	NS	0.827622	NS
AT5G52300.1	AT5G52300	44423±11411	182348±99746	41345±3448	193063±79048	26457±6785	80556±32328	58168±3885	38912±1671	2.03731	NS	-0.103579	NS	2.11969	0.0481377	-0.74765	NS	0.858681	NS	0.388915	NS	-0.191092	NS
AT1G61990.2	AT1G61990	4148±1068	5446±634	5119±1404	7300±802	6503±1461	7132±2712	3969±1955	7777±3584	0.392851	NS	0.303614	NS	0.815372	0.0260471	0.648796	NS	0.781929	NS	-0.0633989	NS	0.906729	NS
AT5G58490.1	AT5G58490	19125±2428	25882±4251	17725±4814	32456±3189	22981±2267	40735±21050	22611±2930	25320±13699	0.43652	NS	-0.109634	NS	0.76305	0.00966093	0.26498	NS	1.09082	NS	0.24158	NS	0.404848	NS
AT3G61540.1	AT3G61540	18698±1727	27358±3152	23894±3118	32317±3439	27484±4534	31435±12372	20184±6363	19363±8644	0.54905	NS	0.353762	NS	0.789363	0.0081834	0.555707	NS	0.749451	NS	0.110309	NS	0.050394	NS
AT3G51840.1	AT3G51840	47083±7086	70810±12219	58652±18357	113537±8772	61767±5150	70741±23096	61612±14971	52219±13056	0.588748	NS	0.316981	NS	1.26988	0.00219198	0.391638	NS	0.587342	NS	0.388004	NS	0.149376	NS
AT1G50510.1	AT1G50510	3606±960	7472±2663	7585±2438	10001±2505	4708±1145	5660±1877	3763±1292	5537±3109	1.05096	NS	1.07255	NS	1.47142	0.0251748	0.384453	NS	0.650225	NS	0.0614779	NS	0.61854	NS
AT1G02335.1	AT1G02335	3266±713	5271±920	3954±536	6788±1421	4267±1151	5210±1910	4123±226	5776±1311	0.690273	NS	0.275645	NS	1.0553	0.0307505	0.385391	NS	0.673585	NS	0.335843	NS	0.822307	NS
AT3G21200.1	AT3G21200	3074±1335	7306±1209	5667±2502	4051±1242	5572±3342	5337±2051	3960±1016	3604±1922	1.24884	0.0449293	0.882382	NS	0.398008	NS	0.858042	NS	0.795851	NS	0.365244	NS	0.229501	NS
AT3G23800.1	AT3G23800	1555±309	2053±704	3067±591	4376±1311	1403±1358	2722±1265	1494±1199	2160±761	0.401217	NS	0.980005	NS	1.49279	0.0359107	-0.148477	NS	0.807715	NS	-0.057715	NS	0.474081	NS
AT3G29075.1	AT3G29075	17166±2378	19021±3940	14382±4670	31294±4395	14447±1969	11067±6429	14128±3910	18396±7026	0.148022	NS	-0.25536	NS	0.866308	0.0151418	-0.248792	NS	-0.633334	NS	-0.280967	NS	0.0998089	NS
AT5G47690.3	AT5G47690	20616±9266	33168±2436	23871±14065	48765±10279	33118±10106	33455±11143	20125±10278	29991±7681	0.686027	NS	0.211518	NS	1.24209	0.0385427	0.683853	NS	0.698443	NS	-0.0347311	NS	0.540748	NS
AT3G58620.1	AT3G58620	807±1398	3566±3382	2205±1682	13308±10381	5965±2225	2647±1597	869±933	2826±1774	2.14278	NS	1.44932	NS	4.04253	NS	2.88492	0.0434032	1.71279	NS	0.106744	NS	1.80727	NS
AT5G54390.1	AT5G54390	11388±6764	16318±5068	17482±6276	34617±5009	14026±3085	19132±6382	10237±3067	15330±3634	0.518932	NS	0.618345	NS	1.60392	0.0160912	0.300521	NS	0.748451	NS	-0.15369	NS	0.428802	NS
AT3G48870.3	AT3G48870	3582±944	7494±2998	5443±4680	8986±2224	5153±2297	6522±3954	4491±3653	5671±2566	1.06472	NS	0.603386	NS	1.32674	0.0298461	0.524604	NS	0.86448	NS	0.326324	NS	0.662689	NS
AT4G38470.1	AT4G38470	8777±2007	12732±2013	9606±3447	20473±5039	13495±3065	13336±6028	12819±3566	13507±5558	0.53659	NS	0.130217	NS	1.22182	0.0328988	0.620545	NS	0.603463	NS	0.546369	NS	0.621863	NS
AT5G39600.1	AT5G39600	2755±817	4343±988	3812±2895	6204±1171	3594±540	1807±1122	3462±1812	1636±999	0.656567	NS	0.468318	NS	1.17096	0.0243349	0.383352	NS	-0.608642	NS	0.329592	NS	-0.752005	NS
AT5G65110.1	AT5G65110	2370±1690	3726±2470	3160±1722	8125±1173	5621±701	3650±821	2721±1174	2213±1821	0.652516	NS	0.415037	NS	1.77719	0.0155756	1.2458	NS	0.6231	NS	0.199169	NS	-0.0987761	NS
AT1G21540.1	AT1G21540	5917±6206	6362±4780	7708±5348	4058±3123	20065±4162	10196±6380	8695±2353	20846±5331	0.104626	NS	0.381309	NS	-0.544017	NS	1.7616	0.0477005	0.7849	NS	0.555219	NS	1.81666	NS
AT3G08510.2	AT3G08510	19111±17435	33567±20612	60899±6778	79125±14827	30915±15297	29204±16097	26301±13003	24406±15552	0.812636	NS	1.67201	NS	2.04972	0.0190784	0.69391	NS	0.611771	NS	0.460722	NS	0.352835	NS
AT3G57650.1	AT3G57650	5438±1152	11674±2829	8525±2526	8549±3274	13917±736	5106±4036	7716±4166	9187±4573	1.102	NS	0.648498	NS	0.652635	NS	1.35553	0.00177301	-0.0908323	NS	0.504626	NS	0.756433	NS
AT5G64300.1	AT5G64300	18483±852	24085±4685	21189±1835	15273±5535	35771±3089	20064±3798	24622±1233	24118±2950	0.381942	NS	0.197139	NS	-0.275233	NS	0.952587	0.00270151	0.11843	NS	0.413766	NS	0.383936	NS
AT1G28350.2	AT1G28350	31769±2506	40958±5265	45322±8198	45475±13537	48155±2032	44758±12453	41842±6749	39839±11869	0.366498	NS	0.512575	NS	0.517453	NS	0.600047	0.0032146	0.494517	NS	0.397319	NS	0.326533	NS
AT4G37640.1	AT4G37640	49584±4736	64002±3388	62622±10361	64318±8972	80908±6900	72158±5767	57289±9778	67855±11950	0.368238	NS	0.336793	NS	0.375337	NS	0.706403	0.00745394	0.541273	NS	0.208381	NS	0.452583	NS
AT1G11360.4	AT1G11360	49195±3300	67873±12778	65323±10262	61910±14591	78243±8107	64504±11555	70472±5199	66252±9824	0.464326	NS	0.409077	NS	0.331657	NS	0.669453	0.010779	0.390872	NS	0.518542	NS	0.429461	NS
AT2G14680.2	AT2G14680	20577±3895	16587±4401	18998±3969	36695±19093	32913±595	17757±5444	16040±7712	39704±21988	-0.311004	NS	-0.115154	NS	0.834558	NS	0.677607	0.0131325	-0.212624	NS	-0.359351	NS	0.948239	NS
AT5G19680.1	AT5G19680	44091±2329	57311±10429	58009±7084	56488±11235	68208±7603	59692±8231	62642±6615	52657±6081	0.378327	NS	0.395804	NS	0.357467	NS	0.629472	0.014261	0.437062	NS	0.506649	NS	0.256145	NS
AT3G12600.1	AT3G12600	5227±670	6827±3404	6470±1919	5935±3545	9814±1367	6668±1485	4889±2839	5322±2300	0.385288	NS	0.307726	NS	0.18331	NS	0.908802	0.0144768	0.351259	NS	-0.096506	NS	0.0259948	NS
AT1G09740.2	AT1G09740	56986±9272	71488±11627	61696±6595	57036±7311	89697±6110	60629±12530	73584±17797	55320±6466	0.327089	NS	0.114572	NS	0.00127138	NS	0.654459	0.0153255	0.0894005	NS	0.368786	NS	-0.0428118	NS
AT3G10640.1	AT3G10640	16506±1605	20774±3532	20462±3677	23404±4947	27194±3313	19078±4341	22017±4982	26230±4445	0.331743	NS	0.309955	NS	0.503752	NS	0.720266	0.0158522	0.208876	NS	0.415565	NS	0.668158	NS
AT4G22150.1	AT4G22150	19582±3526	30718±8157	24971±8635	53311±19289	32514±3011	23810±9088	23412±3790	25990±6743	0.649507	NS	0.350691	NS	1.44487	NS	0.731513	0.0177592	0.282023	NS	0.257715	NS	0.408419	NS
AT1G70980.1	AT1G70980	10476±1086	14871±4921	13070±2278	15502±3274	18891±2844	14425±3390	12882±4237	11085±1875	0.505309	NS	0.319077	NS	0.565237	NS	0.850499	0.0179746	0.461437	NS	0.298198	NS	0.0814502	NS
AT5G64370.1	AT5G64370	969989±103486	601851±481524	1194328±574139	709335±334810	1567311±193310	1229015±646877	1262110±672135	688410±605079	-0.688563	NS	0.300158	NS	-0.451501	NS	0.69225	0.0188458	0.341461	NS	0.379797	NS	-0.494701	NS
AT3G02780.1	AT3G02780	54412±4387	75031±13948	73493±15541	87990±18841	88516±11847	72064±5458	72403±6830	60659±9120	0.463568	NS	0.433684	NS	0.693419	NS	0.702025	0.0192781	0.40537	NS	0.412133	NS	0.156807	NS
AT3G06350.1	AT3G06350	221150±21318	287487±31953	286425±25979	259727±13103	333652±36809	293846±30462	321490±33583	300895±42873	0.378468	NS	0.373133	NS	0.231971	NS	0.593316	0.0202345	0.410034	NS	0.539746	NS	0.444234	NS
AT5G19370.1	AT5G19370	5235±647	7296±1502	7168±790	7078±759	8541±1084	6280±3780	4239±2454	6853±2271	0.478894	NS	0.453328	NS	0.434943	NS	0.706071	0.0208645	0.262397	NS	-0.304548	NS	0.388379	NS
AT1G63460.1	AT1G63460	318069±20084	329612±99719	459060±173034	427174±29930	549585±88239	455314±63648	476176±55469	499600±116496	0.0514292	NS	0.52934	NS	0.425481	NS	0.789	0.0221618	0.51752	NS	0.582154	NS	0.651433	NS
AT4G31750.3	AT4G31750	92203±6709	123136±50882	117420±31829	226508±92886	142270±19627	119491±40191	105327±24846	123348±20357	0.417368	NS	0.348803	NS	1.29667	NS	0.625745	0.0258467	0.374016	NS	0.191992	NS	0.41985	NS
AT2G40490.1	AT2G40490	12851±3974	15439±4715	20912±9470	16119±8053	26869±4688	11780±6436	14123±6738	8243±5523	0.264699	NS	0.702461	NS	0.326954	NS	1.06408	0.0299527	-0.125539	NS	0.136212	NS	-0.640504	NS
AT2G23600.2	AT2G23600	89289±4522	115768±18451	89266±16159	110999±26082	136093±20635	98398±36059	90217±21278	121997±22372	0.374692	NS	-0.000363093	NS	0.314001	NS	0.608038	0.0321066	0.140159	NS	0.0149188	NS	0.450296	NS
AT1G64760.2	AT1G64760	20627±2500	24786±2078	25210±3324	34235±14098	32196±4609	25400±7328	28844±7126	22795±2592	0.265028	NS	0.2895	NS	0.730929	NS	0.642339	0.0326095	0.300326	NS	0.483769	NS	0.14423	NS
AT1G09430.1	AT1G09430	330836±23582	442252±113142	489897±166387	452996±79501	541986±92976	456601±66893	457519±77091	381062±51913	0.418753	NS	0.566363	NS	0.453383	NS	0.712139	0.0327713	0.46482	NS	0.467715	NS	0.20391	NS
AT2G17440.1	AT2G17440	6990±2799	9248±1144	12300±2832	11400±251	17450±4073	8015±181	10306±441	9008±868	0.403826	NS	0.815178	NS	0.705618	NS	1.31974	0.0359665	0.19734	NS	0.560035	NS	0.365878	NS
AT2G41810.1	AT2G41810	10130±4256	9863±2057	13278±3079	11078±2744	27315±6936	14511±2606	10589±3611	12537±862	-0.0385516	NS	0.390338	NS	0.129109	NS	1.43101	0.0361578	0.518523	NS	0.0638791	NS	0.307481	NS
AT5G10170.1	AT5G10170	311077±56785	348949±66186	445750±54585	482168±74231	482409±59406	454828±86991	457910±50742	357937±54219	0.165746	NS	0.518962	NS	0.632266	NS	0.632986	0.0372691	0.54805	NS	0.557793	NS	0.202436	NS
AT1G11780.1	AT1G11780	11467±2968	15686±2742	7578±7252	23002±8170	18136±1297	16181±2338	8577±8614	13143±9266	0.452014	NS	-0.597522	NS	1.00428	NS	0.661356	0.0386869	0.496836	NS	-0.418892	NS	0.196854	NS
AT3G53110.1	AT3G53110	215819±12427	260745±18510	286769±40906	260474±10851	334189±56980	291396±28746	282355±48434	283237±48880	0.272812	NS	0.410062	NS	0.271315	NS	0.630841	0.0397627	0.433156	NS	0.387686	NS	0.392184	NS
AT1G22520.1	AT1G22520	4087±1068	3629±2215	4816±2816	6868±4865	7842±1516	3216±2319	5390±3889	4957±1166	-0.171488	NS	0.236659	NS	0.748689	NS	0.939928	0.0401188	-0.346086	NS	0.399059	NS	0.278256	NS
AT2G17190.1	AT2G17190	23902±5333	31438±5216	35339±5144	35214±8738	41078±6643	28270±3805	26460±6538	28690±5935	0.395393	NS	0.564163	NS	0.55902	NS	0.78124	0.040422	0.242184	NS	0.146727	NS	0.263451	NS
AT5G22120.1	AT5G22120	42252±2770	41891±16506	84118±22615	69290±21442	75628±16699	41598±16155	53103±19099	42995±15353	-0.012372	NS	0.99338	NS	0.713614	NS	0.839883	0.0429126	-0.0224987	NS	0.329749	NS	0.0251522	NS
AT2G29080.1	AT2G29080	36388±7637	47354±7664	56272±8750	44303±13513	54965±5752	43400±11148	48336±2344	46130±8342	0.380015	NS	0.628932	NS	0.283933	NS	0.595024	0.0444269	0.254225	NS	0.409615	NS	0.342239	NS
AT1G01160.1	AT1G01160	12395±3547	20610±7395	9486±5550	15528±7107	20703±2406	14199±4331	17605±6802	16134±3336	0.733562	NS	-0.385901	NS	0.325086	NS	0.740073	0.0447407	0.195997	NS	0.506221	NS	0.380329	NS
AT1G05150.1	AT1G05150	79524±7900	102817±20614	117805±20941	101129±24199	125642±22698	113874±20292	100716±32128	95558±8863	0.370607	NS	0.566938	NS	0.346736	NS	0.659853	0.0461186	0.517974	NS	0.340826	NS	0.264987	NS
AT3G02770.1	AT3G02770	47325±13377	70722±7664	67459±4121	102928±15817	74992±6747	69891±16576	53257±4704	76112±26050	0.57956	NS	0.511404	NS	1.12095	0.0178839	0.664123	NS	0.56249	NS	0.170367	NS	0.685516	NS
AT3G11510.1	AT3G11510	67591±3854	81971±17207	91926±10142	116648±19121	103839±19483	93252±23130	81080±16171	75173±9718	0.278292	NS	0.443645	NS	0.787266	0.0216792	0.619455	NS	0.464313	NS	0.262518	NS	0.153395	NS
AT1G25490.1	AT1G25490	40944±10270	49773±12370	45148±8650	76674±14995	61787±5215	44463±11336	48045±12343	44413±10473	0.281695	NS	0.141011	NS	0.905071	0.0421251	0.593635	NS	0.118957	NS	0.230722	NS	0.117327	NS
AT3G47050.1	AT3G47050	6789±611	9395±1879	11101±2521	11154±882	11379±2546	8813±1454	10097±2989	7030±912	0.468708	NS	0.709476	NS	0.716264	0.0055468	0.745081	NS	0.376365	NS	0.572642	NS	0.0502951	NS
AT3G51030.1	AT3G51030	3719±1621	4968±3276	4500±1155	10720±773	8333±2174	3755±1456	4737±572	6941±905	0.417986	NS	0.275287	NS	1.52734	0.00617766	1.16398	NS	0.0139062	NS	0.349285	NS	0.900371	NS
AT3G23790.1	AT3G23790	9279±2654	14531±5081	14481±2313	33010±13220	19710±5633	8673±4276	12311±7549	17945±2350	0.647071	NS	0.642054	NS	1.83082	NS	1.08689	NS	-0.0973432	NS	0.407916	NS	0.951477	0.037233
AT4G28250.1	AT4G28250	21265±2402	29460±7389	18239±6598	35951±2905	12452±5065	17506±9016	14182±5510	19982±7636	0.470235	NS	-0.221464	NS	0.757509	0.00617766	-0.772099	NS	-0.280627	NS	-0.584402	NS	-0.089812	NS
AT5G13110.1	AT5G13110	42662±15298	50280±8845	51845±8206	77796±6548	67265±4443	57079±4515	35602±15976	73517±9499	0.237055	NS	0.281269	NS	0.866747	0.0349262	0.656919	NS	0.420016	NS	-0.260966	NS	0.785132	NS
AT4G39330.1	AT4G39330	74648±3391	80711±5881	102941±33881	150360±15955	120578±29613	91024±11067	82921±7622	108514±10792	0.112662	NS	0.463628	NS	1.01024	0.00438715	0.69178	NS	0.286136	NS	0.151629	NS	0.539694	NS
AT1G76680.1	AT1G76680	232907±25062	279445±33797	321233±48931	379186±98556	363085±83109	252765±31550	320816±113546	378549±26929	0.262811	NS	0.463866	NS	0.703149	NS	0.640555	NS	0.118043	NS	0.461992	NS	0.700725	0.0132579
AT4G16260.1	AT4G16260	424855±22702	479002±54213	572205±154477	844464±222416	710013±191942	455344±51422	520569±97018	575798±38903	0.173062	NS	0.429561	NS	0.991065	0.0471743	0.740876	NS	0.099987	NS	0.293119	NS	0.438593	NS
[truncated: 5,861 more rows]

## Sheet: Table S3 OPLS
		Individual genotypes																	All samples											Candidate proteins exhibiting contrasting accumulation patterns between mutants with enhanced resistance (hsp70-5) and those with reduced resistance to Plasmodiophora brassicae (hsp70-1, hsp70-14)
[truncated: 7,306 more rows]

[truncated: 5 more sheets: Table S4 (HSP70), Table S5a, Table S5b (HSP70), Table S6 (Interactors), Table S7 (Xylem sap)]
